# Supplementary material for: Advanced genes expression pattern greatly contributes to divergence in Verticillium wilt resistance between Gossypium barbadense and Gossupium hirsutum
Source: Front Plant Sci. 2022 Aug 1;13:979585. doi: 10.3389/fpls.2022.979585 (PMC9376480; doi:10.3389/fpls.2022.979585)
Supplement: Supplementary Table 1 — RNA-seq data output quality. [file Table_1.XLSX]

## Sheet: Sheet1
Sample	Library	Raw Reads	Clean Reads	Raw Base(G)	Clean Base(G)	Effective Rate(%)	Error Rate(%)	Q20(%)	Q30(%)	GC Content(%)	Sample	样品
ZTR17071598_H7HLCCCXY_L5	RRA68070-S	18527458	18421165	5.56	5.53	99.43	0.02	97.17	93.32	43.23	ZTR17071598	tm-1 v991 96h-3
ZTR17071597_H7HLCCCXY_L5	RRA68069-S	19970761	19856770	5.99	5.96	99.43	0.03	97.05	93.09	43.41	ZTR17071597	tm-1 v991 96h-2
ZTR17071596_H7HLCCCXY_L5	RRA68068-S	30988767	30806000	9.3	9.24	99.41	0.03	96.47	91.98	43.45	ZTR17071596	tm-1 v991 96h-1
ZTR17071574_H7HLCCCXY_L4	RRA68046-S	19388010	19239271	5.82	5.77	99.23	0.03	96.89	92.67	43.52	ZTR17071574	tm-1 v991 72h-3
ZTR17071573_H7HLCCCXY_L4	RRA68045-S	18964901	18851354	5.69	5.66	99.4	0.03	96.72	92.35	43.55	ZTR17071573	tm-1 v991 72h-2
ZTR17071572_H7HLCCCXY_L4	RRA68044-S	20082793	19964246	6.03	5.99	99.41	0.03	96.66	92.28	43.6	ZTR17071572	tm-1 v991 72h-1
ZTR17071550_H53TLCCXY_L3	RRA67394-S	24951847	24693068	7.49	7.41	98.96	0.02	98.01	94.97	43.53	ZTR17071550	tm-1 v991 48h-3
ZTR17071549_H53TLCCXY_L3	RRA67393-S	23829398	23519919	7.15	7.06	98.7	0.02	97.97	94.85	43.48	ZTR17071549	tm-1 v991 48h-2
ZTR17071548_H53TLCCXY_L3	RRA67392-S	25551610	24904493	7.67	7.47	97.47	0.02	98.12	95.21	43.5	ZTR17071548	tm-1 v991 48h-1
ZTR17071358_H53TLCCXY_L4	RRA67299-S	21396425	21069070	6.42	6.32	98.47	0.02	98.11	95.14	43.44	ZTR17071358	tm-1 v991 24h-3
ZTR17071357_H53TLCCXY_L2	RRA67298-S	22252818	21905603	6.68	6.57	98.44	0.02	97.39	93.56	43.39	ZTR17071357	tm-1 v991 24h-2
ZTR17071356_H53LNCCXY_L3	RRA67297-S	21890771	21600429	6.57	6.48	98.67	0.02	97.75	94.23	43.47	ZTR17071356	tm-1 v991 24h-1
ZTR17071758_H553NCCXY_L3	RRA68118-S	22208404	22062521	6.66	6.62	99.34	0.03	96.99	92.59	43.5	ZTR17071758	tm-1 v991 144h-3
ZTR17071757_H553NCCXY_L3	RRA68117-S	19656183	19520718	5.9	5.86	99.31	0.03	97.03	92.66	43.45	ZTR17071757	tm-1 v991 144h-2
ZTR17071756_H553NCCXY_L3	RRA68116-S	24465917	24312276	7.34	7.29	99.37	0.03	96.91	92.42	43.39	ZTR17071756	tm-1 v991 144h-1
ZTR17071334_H5FCVCCXY_L4	RRA65898-S	25789745	25578466	7.74	7.67	99.18	0.03	96.73	92.4	43.7	ZTR17071334	tm-1 v991 12h-3
ZTR17071333_H5FCVCCXY_L3	RRA65897-S	17064045	16972561	5.12	5.09	99.46	0.03	96.41	91.69	43.64	ZTR17071333	tm-1 v991 12h-2
ZTR17071332_H5FCVCCXY_L4	RRA65896-S	22528430	22371943	6.76	6.71	99.31	0.03	96.62	92.2	43.97	ZTR17071332	tm-1 v991 12h-1
ZTR17071734_H553NCCXY_L1	RRA68094-S	23642235	23508714	7.09	7.05	99.44	0.03	96.42	91.59	43.49	ZTR17071734	tm-1 v991 120h-3
ZTR17071733_H553NCCXY_L2	RRA68093-S	26319764	26121100	7.9	7.84	99.25	0.02	97.2	93.12	43.39	ZTR17071733	tm-1 v991 120h-2
ZTR17071732_H553NCCXY_L1	RRA68092-S	20294711	20158505	6.09	6.05	99.33	0.03	96.51	91.72	43.44	ZTR17071732	tm-1 v991 120h-1
ZTR17071595_H7HLCCCXY_L5	RRA68067-S	20059278	19778360	6.02	5.93	98.6	0.02	97.36	93.65	43.5	ZTR17071595	tm-1 96h-3
ZTR17071594_H7HLCCCXY_L5	RRA68066-S	20376873	20188726	6.11	6.06	99.08	0.02	97.11	93.16	43.62	ZTR17071594	tm-1 96h-2
ZTR17071593_H7HLCCCXY_L5	RRA68065-S	21877859	21751929	6.56	6.53	99.42	0.02	97.26	93.45	43.46	ZTR17071593	tm-1 96h-1
ZTR17071571_H7HLCCCXY_L4	RRA68043-S	23272557	23088061	6.98	6.93	99.21	0.03	96.89	92.69	43.45	ZTR17071571	tm-1 72h-3
ZTR17071570_H53TLCCXY_L4	RRA67414-S	22399827	22152477	6.72	6.65	98.9	0.02	98	94.91	43.45	ZTR17071570	tm-1 72h-2
ZTR17071569_H53TLCCXY_L4	RRA67413-S-w	21276120	20746577	6.38	6.22	97.51	0.02	97.85	94.61	43.3	ZTR17071569	tm-1 72h-1
ZTR17071547_H53TLCCXY_L3	RRA67391-S	27874030	27158452	8.36	8.15	97.43	0.02	98.12	95.19	43.44	ZTR17071547	tm-1 48h-3
ZTR17071546_H53LNCCXY_L4	RRA67319-S	22871658	22553659	6.86	6.77	98.61	0.02	97.97	94.78	43.35	ZTR17071546	tm-1 48h-2
ZTR17071545_H53TLCCXY_L2	RRA67318-S	23984619	23448447	7.2	7.04	97.76	0.02	97.56	93.88	43.29	ZTR17071545	tm-1 48h-1
ZTR17071355_H53TLCCXY_L2	RRA67296-S	21416470	21056242	6.42	6.32	98.32	0.02	97.59	93.92	43.43	ZTR17071355	tm-1 24h-3
ZTR17071354_H53LNCCXY_L3	RRA67295-S	24129460	23576045	7.24	7.07	97.71	0.02	97.84	94.42	43.42	ZTR17071354	tm-1 24h-2
ZTR17071353_H53LNCCXY_L3	RRA67294-S	24238660	23934686	7.27	7.18	98.75	0.02	97.85	94.44	43.33	ZTR17071353	tm-1 24h-1
ZTR17071755_H553NCCXY_L4	RRA68115-S	24919125	24694466	7.48	7.41	99.1	0.03	97.13	93	43.4	ZTR17071755	tm-1 144h-3
ZTR17071754_H553NCCXY_L3	RRA68114-S	19227782	19046730	5.77	5.71	99.06	0.03	96.9	92.4	43.48	ZTR17071754	tm-1 144h-2
ZTR17071753_H553NCCXY_L3	RRA68113-S	22363383	22229912	6.71	6.67	99.4	0.03	97.05	92.69	43.5	ZTR17071753	tm-1 144h-1
ZTR17071331_H5FCVCCXY_L4	RRA65895-S	25578730	25465597	7.67	7.64	99.56	0.03	96.65	92.28	43.54	ZTR17071331	tm-1 12h-3
ZTR17071330_H5FCVCCXY_L5	RRA65894-S	22718241	22569398	6.82	6.77	99.34	0.03	96.32	91.53	43.57	ZTR17071330	tm-1 12h-2
ZTR17071329_H5FCVCCXY_L4	RRA65893-S	22229961	22098631	6.67	6.63	99.41	0.03	96.73	92.42	43.61	ZTR17071329	tm-1 12h-1
ZTR17071731_H553NCCXY_L2	RRA68091-S	21138561	20936271	6.34	6.28	99.04	0.03	97.04	92.81	43.55	ZTR17071731	tm-1 120h-3
ZTR17071730_H553NCCXY_L2	RRA68090-S	22671797	22498305	6.8	6.75	99.23	0.03	97	92.75	43.42	ZTR17071730	tm-1 120h-2
ZTR17071729_H7HLCCCXY_L7	RRA68089-S	24526714	24404129	7.36	7.32	99.5	0.03	97.1	93.15	43.54	ZTR17071729	tm-1 120h-1
ZTR17071319_H5FCVCCXY_L3	RRA65883-S	22244406	22072911	6.67	6.62	99.23	0.03	96.51	91.85	43.59	ZTR17071319	tm-1 0h-3
ZTR17071318_H5FCVCCXY_L3	RRA65882-S	18082295	17932546	5.42	5.38	99.17	0.03	96.38	91.6	43.48	ZTR17071318	tm-1 0h-2
ZTR17071317_H5FCVCCXY_L3	RRA65881-S	20311895	20225351	6.09	6.07	99.57	0.03	96.26	91.37	43.62	ZTR17071317	tm-1 0h-1
ZTR17071604_H7HLCCCXY_L7	RRA68076-S	22983460	22859523	6.89	6.86	99.46	0.03	97.17	93.27	43.51	ZTR17071604	H7124 v991 96h-3
ZTR17071603_H7HLCCCXY_L7	RRA68075-S	24827824	24519137	7.45	7.36	98.76	0.02	97.21	93.37	43.58	ZTR17071603	H7124 v991 96h-2
ZTR17071602_H7HLCCCXY_L7	RRA68074-S	23091968	22906468	6.93	6.87	99.2	0.02	97.27	93.45	43.6	ZTR17071602	H7124 v991 96h-1
ZTR17071580_H7HLCCCXY_L4	RRA68052-S	19191194	19092101	5.76	5.73	99.48	0.03	96.66	92.28	43.51	ZTR17071580	H7124 v991 72h-3
ZTR17071579_H7HLCCCXY_L4	RRA68051-S	19707156	19549075	5.91	5.87	99.2	0.03	96.76	92.48	43.72	ZTR17071579	H7124 v991 72h-2
ZTR17071578_H7HLCCCXY_L4	RRA68050-S	19316640	19169969	5.79	5.75	99.24	0.03	96.78	92.46	43.8	ZTR17071578	H7124 v991 72h-1
ZTR17071556_H53TLCCXY_L3	RRA67400-S	26160504	25550210	7.85	7.67	97.67	0.02	98.09	95.09	43.63	ZTR17071556	H7124 v991 48h-3
ZTR17071555_H53TLCCXY_L3	RRA67399-S	24741070	24203061	7.42	7.26	97.83	0.02	98.12	95.19	43.74	ZTR17071555	H7124 v991 48h-2
ZTR17071554_H53TLCCXY_L3	RRA67398-S	25552168	25246140	7.67	7.57	98.8	0.02	98.03	94.99	43.59	ZTR17071554	H7124 v991 48h-1
ZTR17071364_H53LNCCXY_L3	RRA67305-S	24307095	23956661	7.29	7.19	98.56	0.02	97.78	94.27	43.37	ZTR17071364	H7124 v991 24h-3
ZTR17071363_H53TLCCXY_L2	RRA67304-S	21884350	21450328	6.57	6.43	98.02	0.02	97.5	93.72	43.27	ZTR17071363	H7124 v991 24h-2
ZTR17071362_H53LNCCXY_L3	RRA67303-S	22049982	21760039	6.62	6.53	98.69	0.02	97.78	94.3	43.67	ZTR17071362	H7124 v991 24h-1
ZTR17071764_H553NCCXY_L5	RRA68124-S	17583431	17467357	5.28	5.24	99.34	0.03	97.12	92.94	43.47	ZTR17071764	H7124 v991 144h-3
ZTR17071763_H553NCCXY_L4	RRA68123-S	23494974	23281383	7.05	6.98	99.09	0.03	97.01	92.73	43.38	ZTR17071763	H7124 v991 144h-2
ZTR17071762_H553NCCXY_L4	RRA68122-S	18814314	18603206	5.64	5.58	98.88	0.03	97.06	92.86	43.39	ZTR17071762	H7124 v991 144h-1
ZTR17071340_H53LNCCXY_L2	RRA67281-S	23906047	23640819	7.17	7.09	98.89	0.02	97.41	93.35	43.25	ZTR17071340	H7124 v991 12h-3
ZTR17071339_H53LNCCXY_L2	RRA67280-S	22899129	22421559	6.87	6.73	97.91	0.02	97.47	93.5	43.43	ZTR17071339	H7124 v991 12h-2
ZTR17071338_H53LNCCXY_L3	RRA67279-S	26758455	26414175	8.03	7.92	98.71	0.02	97.73	94.19	43.6	ZTR17071338	H7124 v991 12h-1
ZTR17071740_H553NCCXY_L2	RRA68100-S	26239775	26047326	7.87	7.81	99.27	0.02	97.16	93.03	43.46	ZTR17071740	H7124 v991 120h-3
ZTR17071739_H553NCCXY_L2	RRA68099-S	18524748	18225860	5.56	5.47	98.39	0.02	97.22	93.18	43.45	ZTR17071739	H7124 v991 120h-2
ZTR17071738_H553NCCXY_L4	RRA68098-S	22853309	22579356	6.86	6.77	98.8	0.03	97.05	92.8	43.41	ZTR17071738	H7124 v991 120h-1
ZTR17071601_H7HLCCCXY_L7	RRA68073-S	25336613	25207342	7.6	7.56	99.49	0.02	97.31	93.54	43.53	ZTR17071601	H7124 96h-3
ZTR17071600_H7HLCCCXY_L7	RRA68072-S	22339051	22188855	6.7	6.66	99.33	0.02	97.32	93.58	43.53	ZTR17071600	H7124 96h-2
ZTR17071599_H7HLCCCXY_L5	RRA68071-S	20037011	19941212	6.01	5.98	99.52	0.03	97.03	93.04	43.56	ZTR17071599	H7124 96h-1
ZTR17071577_H7HLCCCXY_L4	RRA68049-S	20975679	20836971	6.29	6.25	99.34	0.03	96.88	92.65	43.44	ZTR17071577	H7124 72h-3
ZTR17071576_H7HLCCCXY_L8	RRA68048-S	20731760	20564876	6.22	6.17	99.2	0.03	96.86	92.52	43.48	ZTR17071576	H7124 72h-2
ZTR17071575_H7HLCCCXY_L4	RRA68047-S	16936960	16842585	5.08	5.05	99.44	0.03	96.78	92.48	43.39	ZTR17071575	H7124 72h-1
ZTR17071553_H53TLCCXY_L3	RRA67397-S	27034746	26666254	8.11	8	98.64	0.02	97.97	94.9	43.39	ZTR17071553	H7124 48h-3
ZTR17071552_H53TLCCXY_L3	RRA67396-S	23465371	23095425	7.04	6.93	98.42	0.02	98.11	95.16	43.47	ZTR17071552	H7124 48h-2
ZTR17071551_H53TLCCXY_L3	RRA67395-S	24767908	24492419	7.43	7.35	98.89	0.02	97.94	94.84	43.42	ZTR17071551	H7124 48h-1
ZTR17071361_H53LNCCXY_L3	RRA67302-S	28557978	28092921	8.57	8.43	98.37	0.02	97.83	94.41	43.55	ZTR17071361	H7124 24h-3
ZTR17071360_H53TLCCXY_L4	RRA67301-S	26670778	26409896	8	7.92	99.02	0.02	98.03	94.98	43.5	ZTR17071360	H7124 24h-2
ZTR17071359_H53TLCCXY_L2	RRA67300-S	18025210	17605026	5.41	5.28	97.67	0.02	97.51	93.78	43.31	ZTR17071359	H7124 24h-1
ZTR17071761_H553NCCXY_L4	RRA68121-S	24482697	24348433	7.34	7.3	99.45	0.03	97	92.76	43.47	ZTR17071761	H7124 144h-3
ZTR17071760_H553NCCXY_L4	RRA68120-S	19376814	19167320	5.81	5.75	98.92	0.02	97.25	93.21	43.47	ZTR17071760	H7124 144h-2
ZTR17071759_H553NCCXY_L3	RRA68119-S	16060684	15967811	4.82	4.79	99.42	0.03	96.91	92.44	43.55	ZTR17071759	H7124 144h-1
ZTR17071337_H53LNCCXY_L2	RRA67278-S	23614217	23323539	7.08	7	98.77	0.02	97.42	93.36	43.41	ZTR17071337	H7124 12h-3
ZTR17071336_H53TLCCXY_L3	RRA67277-S	25850832	25546562	7.75	7.66	98.82	0.02	98.05	95.02	43.41	ZTR17071336	H7124 12h-2
ZTR17071335_H53TLCCXY_L2	RRA67276-S	21449148	21107955	6.43	6.33	98.41	0.02	97.37	93.45	43.47	ZTR17071335	H7124 12h-1
ZTR17071737_H553NCCXY_L2	RRA68097-S	25592270	25439847	7.68	7.63	99.4	0.03	97.05	92.83	43.26	ZTR17071737	H7124 120h-3
ZTR17071736_H553NCCXY_L2	RRA68096-S	17079438	16863556	5.12	5.06	98.74	0.02	97.22	93.16	43.53	ZTR17071736	H7124 120h-2
ZTR17071735_H553NCCXY_L1	RRA68095-S	14477424	14381992	4.34	4.32	99.34	0.03	96.54	91.78	43.61	ZTR17071735	H7124 120h-1
ZTR17071322_H5FCVCCXY_L5	RRA65886-S	23417720	23316412	7.03	7	99.57	0.03	96.09	91.04	43.73	ZTR17071322	H7124 0h-3
ZTR17071321_H5FCVCCXY_L3	RRA65885-S	18389685	18300819	5.52	5.49	99.52	0.03	96.42	91.7	43.42	ZTR17071321	H7124 0h-2
ZTR17071320_H5FCVCCXY_L3	RRA65884-S	20729978	20628772	6.22	6.19	99.51	0.03	96.37	91.59	43.4	ZTR17071320	H7124 0h-1
