# Supplementary material for: Advanced genes expression pattern greatly contributes to divergence in Verticillium wilt resistance between Gossypium barbadense and Gossupium hirsutum
Source: Front Plant Sci. 2022 Aug 1;13:979585. doi: 10.3389/fpls.2022.979585 (PMC9376480; doi:10.3389/fpls.2022.979585)
Supplement: Supplementary Table 2 — GO enrichment results of Hai7124 and TM-1. [file Table_2.XLSX]

## Sheet: SHEET1
Hai7124									TM-1
ID	Description	GeneRatio	BgRatio	pvalue	p.adjust	qvalue	geneID	Count	ID	Description	GeneRatio	BgRatio	pvalue	p.adjust	qvalue	geneID	Count
GO:0004842	ubiquitin-protein transferase activity	38/2558	389/47189	0.000366611	0.0064157	0.00547079	GH_A01G0208/GH_A01G0621/GH_A01G2185/GH_A02G0703/GH_A03G1308/GH_A03G1762/GH_A05G0251/GH_A05G0969/GH_A09G1175/GH_A09G1498/GH_A10G0956/GH_A11G1767/GH_A12G2915/GH_A13G0276/GH_D01G0202/GH_D01G0612/GH_D01G1187/GH_D01G2268/GH_D02G0717/GH_D02G1495/GH_D02G1918/GH_D02G1964/GH_D03G0266/GH_D04G1005/GH_D05G0256/GH_D08G0621/GH_D09G0893/GH_D09G1451/GH_D11G1799/GH_D12G1149/GH_D12G2938/GH_D13G0273/GH_A09G0938/GH_…	38	GO:0098869	cellular oxidant detoxification	55/3490	321/47189	4.75e-09	3.16e-07	2.67e-07	GH_A05G3802/GH_A05G4223/GH_A08G2311/GH_A08G2617/GH_A09G2317/GH_A09G2318/GH_A09G2319/GH_A09G2321/GH_A12G2818/GH_D01G1199/GH_D01G1643/GH_D02G2136/GH_D04G0154/GH_D04G1704/GH_D05G1980/GH_D05G3552/GH_D08G2319/GH_D08G2611/GH_D09G1625/GH_D09G2256/GH_D09G2257/GH_D10G0686/GH_A05G1940/GH_A05G2603/GH_A08G0432/GH_A08G0435/GH_D04G1706/GH_D05G2627/GH_D08G0452/GH_A12G1750/GH_D12G1745/GH_A01G0127/GH_A10G1056/GH_…	55
GO:0016567	protein ubiquitination	38/2558	416/47189	0.00128808	0.0168664	0.0143823	GH_A01G0208/GH_A01G0621/GH_A01G2185/GH_A02G0703/GH_A03G1308/GH_A03G1762/GH_A05G0251/GH_A05G0969/GH_A09G1175/GH_A09G1498/GH_A10G0956/GH_A11G1767/GH_A12G2915/GH_A13G0276/GH_D01G0202/GH_D01G0612/GH_D01G1187/GH_D01G2268/GH_D02G0717/GH_D02G1495/GH_D02G1918/GH_D02G1964/GH_D03G0266/GH_D04G1005/GH_D05G0256/GH_D08G0621/GH_D09G0893/GH_D09G1451/GH_D11G1799/GH_D12G1149/GH_D12G2938/GH_D13G0273/GH_A09G0938/GH_…	38	GO:0004842	ubiquitin-protein transferase activity	55/3490	389/47189	3.01e-06	0.000104986	8.88e-05	GH_A04G0707/GH_A08G0623/GH_A09G1175/GH_A09G1502/GH_A12G1154/GH_D05G1459/GH_D08G0621/GH_D09G1132/GH_D10G1189/GH_D11G1799/GH_D12G1149/GH_A03G1308/GH_A12G2915/GH_D01G0202/GH_D12G2938/GH_D04G1005/GH_D07G1214/GH_A01G0621/GH_A01G1650/GH_A01G1883/GH_A01G2185/GH_A02G0046/GH_A02G0703/GH_A03G1762/GH_A03G1803/GH_A05G0251/GH_A05G0969/GH_A07G1235/GH_A09G0938/GH_A09G1176/GH_A09G1498/GH_A10G0183/GH_A10G0356/GH_…	55
GO:0030246	carbohydrate binding	36/2558	337/47189	9.09328e-05	0.00267574	0.00228166	GH_A03G1849/GH_A05G0940/GH_A05G2073/GH_A06G0505/GH_A10G0887/GH_A10G2452/GH_D01G0685/GH_D01G0686/GH_D01G2142/GH_D02G2012/GH_D05G2103/GH_D06G1418/GH_D09G0166/GH_D09G1647/GH_D10G0192/GH_D10G2170/GH_D11G2237/GH_D11G3445/GH_D12G1541/GH_A01G0513/GH_A05G4360/GH_A07G0116/GH_A10G0601/GH_A11G2199/GH_D01G0528/GH_D01G0529/GH_D01G0530/GH_D01G2145/GH_D04G1740/GH_D05G1370/GH_D07G0123/GH_D10G2561/GH_D11G2240/GH_…	36	GO:0016567	protein ubiquitination	55/3490	416/47189	2.17e-05	0.000567822	0.000480126	GH_A04G0707/GH_A08G0623/GH_A09G1175/GH_A09G1502/GH_A12G1154/GH_D05G1459/GH_D08G0621/GH_D09G1132/GH_D10G1189/GH_D11G1799/GH_D12G1149/GH_A03G1308/GH_A12G2915/GH_D01G0202/GH_D12G2938/GH_D04G1005/GH_D07G1214/GH_A01G0621/GH_A01G1650/GH_A01G1883/GH_A01G2185/GH_A02G0046/GH_A02G0703/GH_A03G1762/GH_A03G1803/GH_A05G0251/GH_A05G0969/GH_A07G1235/GH_A09G0938/GH_A09G1176/GH_A09G1498/GH_A10G0183/GH_A10G0356/GH_…	55
GO:0098869	cellular oxidant detoxification	35/2558	321/47189	7.51046e-05	0.00267574	0.00228166	GH_A03G1968/GH_A05G1731/GH_A05G1940/GH_A05G2603/GH_A08G0431/GH_A08G0432/GH_A08G0433/GH_A08G0434/GH_A08G0435/GH_A09G2318/GH_A10G1608/GH_D01G1199/GH_D05G1980/GH_D05G2627/GH_D07G0525/GH_D08G0452/GH_D08G0454/GH_D09G1625/GH_D09G2256/GH_D09G2259/GH_D10G1283/GH_D12G0212/GH_A01G1139/GH_A04G0939/GH_A05G3802/GH_A08G2311/GH_A08G2617/GH_A09G1908/GH_D04G1704/GH_D05G3552/GH_D08G0854/GH_D01G1643/GH_D08G2319/GH_…	35	GO:0005618	cell wall	55/3490	438/47189	8.93e-05	0.00167548	0.00141672	GH_A03G1404/GH_A08G2227/GH_A09G0838/GH_A09G0839/GH_A11G0823/GH_A12G1843/GH_D02G1557/GH_D05G2815/GH_D09G0792/GH_D09G0793/GH_D13G0608/GH_D13G1939/GH_A02G0984/GH_D03G0528/GH_D05G0377/GH_A10G1961/GH_D10G0154/GH_A03G0394/GH_A11G2238/GH_A11G3727/GH_D09G1574/GH_A02G1657/GH_A02G1658/GH_A02G1746/GH_A05G0056/GH_A05G2802/GH_A05G3249/GH_A08G0267/GH_A08G0268/GH_A08G0273/GH_A09G2359/GH_A10G0336/GH_A10G0828/GH_…	55
GO:0004601	peroxidase activity	34/2558	274/47189	6.51008e-06	0.000484187	0.000412876	GH_A03G1968/GH_A05G1731/GH_A05G1940/GH_A05G2603/GH_A08G0431/GH_A08G0432/GH_A08G0433/GH_A08G0434/GH_A08G0435/GH_A09G2318/GH_A10G1608/GH_D01G1199/GH_D05G1980/GH_D05G2627/GH_D07G0525/GH_D08G0452/GH_D08G0454/GH_D09G1625/GH_D09G2256/GH_D09G2259/GH_D10G1283/GH_A01G1139/GH_A04G0939/GH_A05G3802/GH_A08G2311/GH_A08G2617/GH_A09G1908/GH_D04G1704/GH_D05G3552/GH_D08G0854/GH_D01G1643/GH_D08G2319/GH_A09G1681/GH_…	34	GO:0004601	peroxidase activity	52/3490	274/47189	3.13e-10	4.58e-08	3.87e-08	GH_A05G3802/GH_A05G4223/GH_A08G2311/GH_A08G2617/GH_A09G2317/GH_A09G2318/GH_A09G2319/GH_A09G2321/GH_A12G2818/GH_D01G1199/GH_D01G1643/GH_D02G2136/GH_D04G0154/GH_D04G1704/GH_D05G1980/GH_D05G3552/GH_D08G2319/GH_D08G2611/GH_D09G1625/GH_D09G2256/GH_D09G2257/GH_D10G0686/GH_A05G1940/GH_A05G2603/GH_A08G0432/GH_A08G0435/GH_D04G1706/GH_D05G2627/GH_D08G0452/GH_A12G1750/GH_D12G1745/GH_A01G0127/GH_A10G1056/GH_…	52
GO:0016758	transferase activity, transferring hexosyl groups	30/2558	249/47189	3.87012e-05	0.00177132	0.00151044	GH_A06G1318/GH_A07G1113/GH_A09G1612/GH_A09G2273/GH_A10G2505/GH_A12G0483/GH_A12G2239/GH_A13G0192/GH_D02G0070/GH_D07G1099/GH_D09G2206/GH_D09G2207/GH_D10G2634/GH_A02G0332/GH_A05G2255/GH_A07G1107/GH_A07G1505/GH_A12G2008/GH_D02G0213/GH_D05G2278/GH_D07G1096/GH_D07G2037/GH_D13G0413/GH_D06G1149/GH_A07G2044/GH_A07G1106/GH_D09G1557/GH_D12G0151/GH_A03G0275/GH_D10G2003	30	GO:0006979	response to oxidative stress	50/3490	313/47189	2.23e-07	8.58e-06	7.25e-06	GH_A05G3802/GH_A05G4223/GH_A08G2311/GH_A08G2617/GH_A09G2317/GH_A09G2318/GH_A09G2319/GH_A09G2321/GH_A12G2818/GH_D01G1643/GH_D02G2136/GH_D04G0154/GH_D04G1704/GH_D05G3552/GH_D08G2319/GH_D08G2611/GH_D09G1625/GH_D09G2256/GH_D09G2257/GH_D10G0686/GH_A08G0432/GH_A08G0435/GH_D04G1706/GH_D08G0452/GH_A12G1750/GH_D12G1745/GH_A01G0127/GH_A10G1056/GH_A10G1608/GH_D01G0116/GH_D02G1175/GH_D08G2490/GH_D10G1283/GH_…	50
GO:0007165	signal transduction	30/2558	299/47189	0.000939362	0.0133076	0.0113477	GH_A01G0642/GH_A05G1632/GH_A06G1449/GH_A07G0316/GH_A07G2253/GH_A09G2323/GH_A10G0248/GH_A10G1616/GH_A10G2560/GH_A11G1467/GH_A12G1799/GH_A13G0693/GH_D01G0634/GH_D01G1655/GH_D06G1457/GH_D07G0324/GH_D07G2193/GH_D09G2260/GH_D10G0261/GH_D10G1276/GH_D11G1075/GH_D11G3203/GH_D12G1794/GH_D13G0570/GH_A04G0895/GH_A10G2409/GH_D01G0301/GH_D02G1828/GH_D08G2321/GH_D11G1491	30	GO:0004553	hydrolase activity, hydrolyzing O-glycosyl compoun	50/3490	410/47189	0.000362558	0.00603164	0.00510009	GH_A02G1371/GH_A02G1567/GH_A05G1493/GH_A06G1716/GH_A08G2227/GH_A09G0838/GH_A09G0839/GH_A10G0424/GH_D03G0589/GH_D05G1515/GH_D09G0792/GH_D09G0793/GH_D12G2755/GH_A02G0984/GH_A09G0946/GH_D03G0438/GH_D03G0528/GH_D10G0154/GH_A11G2238/GH_D06G0015/GH_D09G1316/GH_D09G1574/GH_A01G1704/GH_A02G1657/GH_A02G1658/GH_A02G1746/GH_A05G0056/GH_A05G3249/GH_A06G0736/GH_A06G1783/GH_A08G0267/GH_A08G0268/GH_A08G0273/GH_…	50
GO:0006979	response to oxidative stress	30/2558	313/47189	0.00191699	0.0228122	0.0194524	GH_A03G1127/GH_A03G1968/GH_A05G1731/GH_A08G0431/GH_A08G0432/GH_A08G0433/GH_A08G0434/GH_A08G0435/GH_A09G2318/GH_A10G1608/GH_A12G0602/GH_D02G1250/GH_D08G0452/GH_D08G0454/GH_D09G1625/GH_D09G2256/GH_D09G2259/GH_D10G1283/GH_A04G0939/GH_A05G3802/GH_A08G2311/GH_A08G2617/GH_A09G1908/GH_D04G1704/GH_D05G3552/GH_D08G0854/GH_D01G1643/GH_D08G2319/GH_D06G0712/GH_A09G1681	30	GO:0006470	protein dephosphorylation	48/3490	332/47189	6.76e-06	0.000208366	0.000176185	GH_A05G4342/GH_A05G4343/GH_A12G2703/GH_D04G0028/GH_D12G2729/GH_A04G1234/GH_A05G1081/GH_D03G1588/GH_D05G1073/GH_D08G2291/GH_A02G0527/GH_A01G1819/GH_A02G2054/GH_A03G0387/GH_A03G2081/GH_A05G0118/GH_A05G0965/GH_A06G0724/GH_A07G1413/GH_A08G0437/GH_A08G2285/GH_A09G0497/GH_A09G1993/GH_A10G0947/GH_A10G2460/GH_A11G2316/GH_A12G1387/GH_A13G0441/GH_A13G2612/GH_D02G0938/GH_D03G0009/GH_D03G1392/GH_D04G1566/GH_…	48
GO:0030145	manganese ion binding	29/2558	123/47189	1.43112e-11	4.25758e-09	3.63052e-09	GH_A07G1486/GH_A07G1487/GH_A11G2707/GH_A11G2709/GH_A11G2711/GH_A11G2716/GH_A11G2720/GH_A11G2723/GH_A11G2725/GH_A11G2726/GH_D07G1485/GH_D11G2731/GH_D11G2737/GH_D11G2738/GH_D11G2743/GH_D11G2744/GH_D11G2745/GH_D11G2749/GH_scaffold4310_objG0001/GH_A11G2703/GH_A11G2717/GH_D03G1291/GH_D04G1479/GH_D07G0652/GH_D11G2739/GH_D11G2741/GH_D11G2748/GH_D07G1486/GH_D11G2742	29	GO:0030246	carbohydrate binding	48/3490	337/47189	1.01e-05	0.000285507	0.000241413	GH_A01G0513/GH_A02G1715/GH_A05G1366/GH_A09G0173/GH_A10G0276/GH_A10G0386/GH_A12G2731/GH_A13G0498/GH_D01G0529/GH_D01G0530/GH_D01G0682/GH_D01G0683/GH_D01G0686/GH_D03G0346/GH_D04G1467/GH_D05G1370/GH_D07G0123/GH_D09G0166/GH_D13G0494/GH_D01G0685/GH_D05G2103/GH_A01G2070/GH_A05G2073/GH_D11G2241/GH_A01G0683/GH_A02G1716/GH_A03G0901/GH_A03G1849/GH_A04G1243/GH_A04G1390/GH_A06G2325/GH_A09G0889/GH_A10G2452/GH_…	48
GO:0004722	protein serine/threonine phosphatase activity	27/2558	226/47189	0.000105995	0.00267574	0.00228166	GH_A02G2054/GH_A03G0387/GH_A04G1234/GH_A05G0118/GH_A05G1081/GH_A10G0947/GH_A11G2316/GH_A13G0441/GH_A13G2612/GH_D03G1588/GH_D04G1566/GH_D05G0124/GH_D05G1073/GH_D12G2729/GH_D13G2602/GH_A03G2081/GH_A08G2285/GH_D02G2249/GH_D03G0009/GH_D06G1964/GH_D08G2291/GH_A04G0962/GH_A09G1993/GH_D09G1940/GH_A07G1413/GH_D13G0444/GH_A05G4342	27	GO:0048046	apoplast	47/3490	282/47189	1.41e-07	6.09e-06	5.15e-06	GH_A05G2480/GH_A08G2227/GH_D06G1248/GH_D06G1886/GH_A02G0984/GH_A06G1264/GH_A08G2077/GH_D03G0528/GH_A13G1022/GH_D10G0154/GH_D13G0975/GH_A03G0394/GH_A11G2238/GH_D05G0989/GH_D09G1574/GH_A02G1657/GH_A02G1658/GH_A02G1746/GH_A04G1059/GH_A04G1061/GH_A05G0056/GH_A05G2000/GH_A05G2499/GH_A05G3249/GH_A08G0267/GH_A08G0268/GH_A08G0273/GH_A10G0336/GH_A12G0197/GH_A13G0291/GH_D02G1023/GH_D03G1581/GH_D04G1402/GH_…	47
GO:0006629	lipid metabolic process	27/2558	259/47189	0.000932871	0.0133076	0.0113477	GH_A03G0104/GH_A04G1111/GH_A05G1470/GH_A08G2436/GH_A11G0263/GH_A11G0499/GH_A11G1319/GH_D03G1862/GH_D04G1454/GH_D05G1492/GH_D07G2416/GH_D08G1924/GH_D10G1420/GH_D11G1183/GH_D11G1352/GH_A08G2430/GH_D08G2440/GH_D11G1696/GH_A10G0456/GH_D10G0481/GH_D10G0873/GH_A07G2619/GH_A11G1156/GH_D05G1600/GH_D07G2563/GH_D09G1245/GH_D11G0518	27	GO:0071555	cell wall organization	45/3490	319/47189	2.4e-05	0.00058487	0.00049454	GH_A02G0387/GH_A07G1971/GH_A08G2227/GH_D02G0403/GH_D02G0408/GH_D07G1980/GH_D08G0604/GH_D11G1649/GH_A02G0984/GH_D03G0528/GH_D08G2534/GH_D12G2276/GH_D10G0154/GH_A03G0394/GH_A09G2631/GH_A11G2238/GH_D09G1574/GH_D09G2553/GH_A02G1622/GH_A02G1656/GH_A02G1657/GH_A02G1658/GH_A02G1746/GH_A05G0056/GH_A05G3249/GH_A08G0267/GH_A08G0268/GH_A08G0273/GH_A08G2527/GH_A10G0336/GH_A13G0291/GH_A13G0687/GH_D02G1023/GH_…	45
GO:0048046	apoplast	27/2558	282/47189	0.00317005	0.0349293	0.0297849	GH_A02G0984/GH_A02G1657/GH_A02G1658/GH_A04G1061/GH_A05G0056/GH_A05G2499/GH_A05G3249/GH_A06G1264/GH_A08G2077/GH_A12G0197/GH_D02G1023/GH_D04G1402/GH_D05G3276/GH_D08G0283/GH_D12G0209/GH_A08G0267/GH_A08G2227/GH_A09G2563/GH_A10G1866/GH_A12G2258/GH_D05G0061/GH_D10G1961/GH_A11G2238/GH_A05G0695/GH_D06G1248/GH_D04G1222/GH_D13G0324	27	GO:0004722	protein serine/threonine phosphatase activity	44/3490	226/47189	3.08e-09	2.79e-07	2.36e-07	GH_A05G4342/GH_A05G4343/GH_A12G2703/GH_D04G0028/GH_D12G2729/GH_A04G1234/GH_A05G1081/GH_D03G1588/GH_D05G1073/GH_D08G2291/GH_A02G0527/GH_A01G1819/GH_A02G2054/GH_A03G0387/GH_A03G2081/GH_A05G0118/GH_A05G0965/GH_A06G0724/GH_A07G1413/GH_A08G0437/GH_A08G2285/GH_A09G0497/GH_A09G1993/GH_A10G0947/GH_A10G2460/GH_A11G2316/GH_A12G1387/GH_A13G0441/GH_A13G2612/GH_D02G0938/GH_D03G0009/GH_D03G1392/GH_D04G1566/GH_…	44
GO:0045735	nutrient reservoir activity	26/2558	115/47189	4.2674e-10	8.46368e-08	7.21715e-08	GH_A07G1486/GH_A07G1487/GH_A11G2707/GH_A11G2709/GH_A11G2711/GH_A11G2716/GH_A11G2720/GH_A11G2723/GH_A11G2725/GH_A11G2726/GH_D07G1485/GH_D11G2731/GH_D11G2737/GH_D11G2738/GH_D11G2743/GH_D11G2744/GH_D11G2745/GH_D11G2749/GH_scaffold4310_objG0001/GH_A11G2703/GH_A11G2717/GH_D11G2739/GH_D11G2741/GH_D11G2748/GH_D07G1486/GH_D11G2742	26	GO:0042744	hydrogen peroxide catabolic process	43/3490	212/47189	1.25e-09	1.41e-07	1.2e-07	GH_A05G4223/GH_A08G2311/GH_A08G2617/GH_A09G2317/GH_A09G2318/GH_A09G2319/GH_A09G2321/GH_A12G2818/GH_D01G1643/GH_D02G2136/GH_D04G0154/GH_D04G1704/GH_D05G3552/GH_D08G2319/GH_D08G2611/GH_D09G1625/GH_D09G2256/GH_D09G2257/GH_D10G0686/GH_A08G0432/GH_A08G0435/GH_D04G1706/GH_D08G0452/GH_A12G1750/GH_D12G1745/GH_A01G0127/GH_A10G1056/GH_A10G1608/GH_D01G0116/GH_D02G1175/GH_D08G2490/GH_D10G1283/GH_D10G1830/GH_…	43
GO:0030247	polysaccharide binding	26/2558	146/47189	8.26417e-08	1.22929e-05	1.04824e-05	GH_A02G0752/GH_A02G0753/GH_A02G0756/GH_A02G0759/GH_A02G1217/GH_A03G1716/GH_A05G2915/GH_A09G1081/GH_A10G2055/GH_A11G1719/GH_D02G0767/GH_D02G0772/GH_D02G0775/GH_D02G0776/GH_D02G0778/GH_D02G1877/GH_D05G2937/GH_D05G2938/GH_D09G0611/GH_D09G1032/GH_D11G1755/GH_A03G1711/GH_A05G2397/GH_A09G0839/GH_D10G2163/GH_D11G1759	26	GO:0016757	transferase activity, transferring glycosyl groups	40/3490	305/47189	0.000314762	0.00535828	0.00453073	GH_A09G1804/GH_A09G2625/GH_D07G0595/GH_D09G2549/GH_A08G1726/GH_D08G1742/GH_A13G0915/GH_D09G0617/GH_D11G3769/GH_D12G1461/GH_A01G0826/GH_A02G0509/GH_A02G1196/GH_A03G1657/GH_A04G1069/GH_A05G1965/GH_A05G3818/GH_A06G0828/GH_A08G1568/GH_A08G2316/GH_A09G0680/GH_A11G1393/GH_A12G2304/GH_A13G2203/GH_D01G0837/GH_D02G0526/GH_D02G1823/GH_D02G2586/GH_D03G0836/GH_D04G0538/GH_D04G1409/GH_D05G2005/GH_D06G0810/GH_…	40
GO:0042744	hydrogen peroxide catabolic process	24/2558	212/47189	0.000550366	0.00909633	0.00775663	GH_A03G1968/GH_A08G0431/GH_A08G0432/GH_A08G0433/GH_A08G0434/GH_A08G0435/GH_A09G2318/GH_A10G1608/GH_D08G0452/GH_D08G0454/GH_D09G1625/GH_D09G2256/GH_D09G2259/GH_D10G1283/GH_D12G0212/GH_A04G0939/GH_A08G2311/GH_A08G2617/GH_D04G1704/GH_D05G3552/GH_D08G0854/GH_D01G1643/GH_D08G2319/GH_A09G1681	24	GO:0000287	magnesium ion binding	39/3490	316/47189	0.00120371	0.0148373	0.0125457	GH_A01G2183/GH_A04G0223/GH_A04G0224/GH_A05G2924/GH_A10G0177/GH_A13G1674/GH_D01G2266/GH_D02G2214/GH_D05G2948/GH_D08G0011/GH_D10G0184/GH_D13G1625/GH_D13G1626/GH_A07G1719/GH_A09G1826/GH_D04G0219/GH_A03G2047/GH_A04G1281/GH_A05G1380/GH_A05G1635/GH_A05G1636/GH_A05G2146/GH_A05G3388/GH_A11G1284/GH_A12G1917/GH_A12G2304/GH_D05G1387/GH_D05G1602/GH_D05G2178/GH_D05G2672/GH_D05G3377/GH_D09G1539/GH_D09G1696/GH_…	39
GO:0048544	recognition of pollen	18/2558	110/47189	2.57848e-05	0.00139472	0.00118931	GH_A03G1849/GH_A04G0237/GH_A05G2073/GH_A05G4066/GH_A11G3165/GH_D01G0685/GH_D01G0686/GH_D02G0714/GH_D02G2012/GH_D05G2103/GH_D05G2658/GH_D06G1418/GH_D09G1647/GH_D10G0192/GH_D11G3192/GH_D12G1541/GH_D04G0294/GH_A09G1539	18	GO:0006629	lipid metabolic process	38/3490	259/47189	4.2e-05	0.000879133	0.000743357	GH_A01G1380/GH_A05G1470/GH_A08G0200/GH_A08G0201/GH_A08G2436/GH_A11G1319/GH_D03G1862/GH_D05G1492/GH_D06G2427/GH_D08G0209/GH_A03G0104/GH_D08G1924/GH_A10G1471/GH_D02G0149/GH_A04G1111/GH_A05G2627/GH_A05G4021/GH_A07G1522/GH_A09G1290/GH_A10G0456/GH_A11G0263/GH_A11G0499/GH_A11G1156/GH_A13G2126/GH_D02G2447/GH_D04G1454/GH_D05G2651/GH_D07G1526/GH_D07G2416/GH_D07G2563/GH_D09G1245/GH_D10G1420/GH_D10G2246/GH_…	38
GO:0005516	calmodulin binding	18/2558	132/47189	0.000286643	0.00516826	0.00440708	GH_A02G1777/GH_A07G1124/GH_A07G1278/GH_A08G1444/GH_A08G2342/GH_A10G1156/GH_A13G1322/GH_D01G1031/GH_D03G0284/GH_D06G1976/GH_D07G1106/GH_D08G1464/GH_D08G2346/GH_D08G2841/GH_D09G0602/GH_D10G1715/GH_D12G2898/GH_D13G1247	18	GO:0016758	transferase activity, transferring hexosyl groups	34/3490	249/47189	0.000408892	0.00636828	0.00538474	GH_A01G0753/GH_A02G1674/GH_A03G0275/GH_A05G2255/GH_A09G1612/GH_A10G1912/GH_A12G2008/GH_A13G0186/GH_A13G0419/GH_D02G0213/GH_D03G0521/GH_D05G2278/GH_D10G2003/GH_D12G2006/GH_D13G0190/GH_D13G0413/GH_D12G2257/GH_D04G2091/GH_A06G1318/GH_A07G1113/GH_A09G2272/GH_A10G2505/GH_A12G2239/GH_D01G1383/GH_D02G0647/GH_D02G0649/GH_D04G0449/GH_D04G1194/GH_D04G2092/GH_D06G1149/GH_D07G1099/GH_D07G2037/GH_D10G2634/GH_…	34
GO:0000145	exocyst	14/2558	70/47189	1.99995e-05	0.00118997	0.00101471	GH_A01G1263/GH_A01G2360/GH_A04G0972/GH_A09G0099/GH_A10G0708/GH_D01G1342/GH_D01G2439/GH_D03G1494/GH_D04G1305/GH_D09G0101/GH_A03G0483/GH_D05G0977/GH_A07G1047/GH_A05G3519	14	GO:0030247	polysaccharide binding	32/3490	146/47189	2.27e-08	1.19e-06	1e-06	GH_A02G1217/GH_A02G1815/GH_A09G0839/GH_A12G2555/GH_D01G0381/GH_D02G0180/GH_D02G0764/GH_D02G0775/GH_D05G2932/GH_D05G2937/GH_D05G2938/GH_D09G1032/GH_D11G2707/GH_D12G0553/GH_A02G0753/GH_A05G2397/GH_A05G4345/GH_D02G0769/GH_A02G0756/GH_A03G1716/GH_A04G1727/GH_A05G2915/GH_A09G1081/GH_A10G2055/GH_A11G1719/GH_A11G1723/GH_D01G0434/GH_D02G0772/GH_D02G1877/GH_D09G0611/GH_D11G1755/GH_D11G1759	32
GO:0016762	xyloglucan:xyloglucosyl transferase activity	14/2558	74/47189	3.85064e-05	0.00177132	0.00151044	GH_A02G0984/GH_A02G1657/GH_A02G1658/GH_A05G0056/GH_A05G3249/GH_D02G1023/GH_D05G3276/GH_D08G0283/GH_A08G0267/GH_A08G2227/GH_A12G2258/GH_D05G0061/GH_A11G2238/GH_D04G1222	14	GO:0005516	calmodulin binding	31/3490	132/47189	6.64e-09	4.05e-07	3.42e-07	GH_A05G0760/GH_A10G2678/GH_A13G1322/GH_D05G0758/GH_D06G1976/GH_D10G2784/GH_A02G1777/GH_A08G2342/GH_D03G0284/GH_A01G1001/GH_A05G2629/GH_A06G1949/GH_A07G1124/GH_A07G1278/GH_A07G1914/GH_A08G1444/GH_A08G2849/GH_A09G1361/GH_A10G0902/GH_A12G2874/GH_D01G1031/GH_D05G2654/GH_D07G1106/GH_D07G1895/GH_D08G1464/GH_D08G2346/GH_D08G2841/GH_D09G1310/GH_D12G2898/GH_D13G1247/GH_D10G0234	31
GO:0042546	cell wall biogenesis	14/2558	78/47189	7.05576e-05	0.00267574	0.00228166	GH_A02G0984/GH_A02G1657/GH_A02G1658/GH_A05G0056/GH_A05G3249/GH_D02G1023/GH_D05G3276/GH_D08G0283/GH_A08G0267/GH_A08G2227/GH_A12G2258/GH_D05G0061/GH_A11G2238/GH_D04G1222	14	GO:0016311	dephosphorylation	30/3490	241/47189	0.00363321	0.0374579	0.0316728	GH_A05G1359/GH_A06G0396/GH_A10G2449/GH_A12G1040/GH_A12G2319/GH_D04G0663/GH_D12G0737/GH_D12G2333/GH_A08G1437/GH_A12G2190/GH_A12G2706/GH_D05G1365/GH_D12G2208/GH_A10G0617/GH_A05G1360/GH_A05G1362/GH_A10G0615/GH_A02G1268/GH_A02G1696/GH_D03G0368/GH_D05G1364/GH_D05G1366/GH_D08G1458/GH_D10G0249/GH_D10G0656/GH_D10G1573/GH_D11G2979/GH_D12G2401/GH_D12G2732/GH_D13G0265	30
GO:0006887	exocytosis	14/2558	80/47189	9.39173e-05	0.00267574	0.00228166	GH_A01G1263/GH_A01G2360/GH_A04G0972/GH_A09G0099/GH_A10G0708/GH_D01G1342/GH_D01G2439/GH_D03G1494/GH_D04G1305/GH_D09G0101/GH_A03G0483/GH_D05G0977/GH_A07G1047/GH_A05G3519	14	GO:0042546	cell wall biogenesis	28/3490	78/47189	6.05e-13	3.63e-10	3.07e-10	GH_A08G2227/GH_A02G0984/GH_D03G0528/GH_D10G0154/GH_A03G0394/GH_A11G2238/GH_D09G1574/GH_A02G1657/GH_A02G1658/GH_A02G1746/GH_A05G0056/GH_A05G3249/GH_A08G0267/GH_A08G0268/GH_A08G0273/GH_A10G0336/GH_A13G0291/GH_D02G1023/GH_D03G1581/GH_D05G0061/GH_D05G3276/GH_D08G0283/GH_D11G2423/GH_D11G3583/GH_D13G0289/GH_D02G2639/GH_D05G1067/GH_D11G2209	28
GO:0010411	xyloglucan metabolic process	14/2558	81/47189	0.000107929	0.00267574	0.00228166	GH_A02G0984/GH_A02G1657/GH_A02G1658/GH_A05G0056/GH_A05G3249/GH_D02G1023/GH_D05G3276/GH_D08G0283/GH_A08G0267/GH_A08G2227/GH_A12G2258/GH_D05G0061/GH_A11G2238/GH_D04G1222	14	GO:0010411	xyloglucan metabolic process	28/3490	81/47189	1.77e-12	4.31e-10	3.65e-10	GH_A08G2227/GH_A02G0984/GH_D03G0528/GH_D10G0154/GH_A03G0394/GH_A11G2238/GH_D09G1574/GH_A02G1657/GH_A02G1658/GH_A02G1746/GH_A05G0056/GH_A05G3249/GH_A05G3806/GH_A08G0267/GH_A08G0268/GH_A08G0273/GH_A10G0336/GH_A13G0291/GH_D02G1023/GH_D03G1581/GH_D05G0061/GH_D05G3276/GH_D08G0283/GH_D11G2423/GH_D13G0289/GH_D02G2639/GH_D05G1067/GH_D11G2209	28
GO:0050832	defense response to fungus	14/2558	82/47189	0.000123718	0.00294449	0.00251082	GH_A05G1940/GH_A05G2603/GH_A06G0931/GH_A08G2077/GH_D01G1199/GH_D05G2627/GH_D09G1625/GH_A01G1139/GH_A04G0939/GH_D11G2870/GH_D13G1938/GH_D06G0921/GH_A11G2839/GH_A09G1681	14	GO:0016829	lyase activity	28/3490	205/47189	0.00125152	0.0150183	0.0126988	GH_A07G1971/GH_A09G2039/GH_A10G1881/GH_A12G1634/GH_A12G2594/GH_A13G1953/GH_D01G0282/GH_D07G1980/GH_D08G0604/GH_D10G1973/GH_D12G1641/GH_D12G2614/GH_D13G1919/GH_A09G2036/GH_A09G2037/GH_A09G2631/GH_D09G2553/GH_A01G2199/GH_A04G1388/GH_A06G0803/GH_A10G0977/GH_A12G1164/GH_D04G1997/GH_D06G0778/GH_D09G1344/GH_D10G0979/GH_D12G0428/GH_D06G0297	28
GO:0010333	terpene synthase activity	13/2558	77/47189	0.000239549	0.00497858	0.00424533	GH_A01G2183/GH_A04G1281/GH_A05G1636/GH_A05G2924/GH_A09G0358/GH_D01G2266/GH_D04G1627/GH_D05G1667/GH_D05G2948/GH_D09G0365/GH_D10G0058/GH_A05G1635/GH_D05G3781	13	GO:0016762	xyloglucan:xyloglucosyl transferase activity	27/3490	74/47189	9.91e-13	3.63e-10	3.07e-10	GH_A08G2227/GH_A02G0984/GH_D03G0528/GH_D10G0154/GH_A03G0394/GH_A11G2238/GH_D09G1574/GH_A02G1657/GH_A02G1658/GH_A02G1746/GH_A05G0056/GH_A05G3249/GH_A08G0267/GH_A08G0268/GH_A08G0273/GH_A10G0336/GH_A13G0291/GH_D02G1023/GH_D03G1581/GH_D05G0061/GH_D05G3276/GH_D08G0283/GH_D11G2423/GH_D13G0289/GH_D02G2639/GH_D05G1067/GH_D11G2209	27
GO:0051213	dioxygenase activity	13/2558	87/47189	0.000807168	0.0120066	0.0102383	GH_A08G1291/GH_A09G1184/GH_A09G1815/GH_A09G2248/GH_D09G1767/GH_A01G2457/GH_A02G0403/GH_D01G2533/GH_D06G1621/GH_D08G1259/GH_D10G2731/GH_A13G1786/GH_D13G1739	13	GO:0048544	recognition of pollen	26/3490	110/47189	9.26e-08	4.26e-06	3.6e-06	GH_A05G4066/GH_A08G2522/GH_A10G0386/GH_A12G2731/GH_D01G0682/GH_D01G0683/GH_D01G0686/GH_D08G2529/GH_A11G3165/GH_D01G0685/GH_D05G2103/GH_D11G3192/GH_A05G2073/GH_A01G0683/GH_A03G1849/GH_A04G0237/GH_A06G2325/GH_A09G0889/GH_D01G0319/GH_D01G0321/GH_D01G0323/GH_D02G2012/GH_D06G1418/GH_D09G1647/GH_D10G0192/GH_D12G1541	26
GO:0042742	defense response to bacterium	13/2558	98/47189	0.00244531	0.02798	0.0238591	GH_A01G1503/GH_A01G1504/GH_A01G1968/GH_A03G1956/GH_A04G1566/GH_A05G0312/GH_D01G1589/GH_D01G2066/GH_D05G0317/GH_D06G1606/GH_D11G2870/GH_D13G1938/GH_A11G2839	13	GO:0009607	response to biotic stimulus	25/3490	129/47189	7.85e-06	0.00022993	0.000194419	GH_A01G0637/GH_A02G0532/GH_A02G0547/GH_A04G1252/GH_A05G0760/GH_A10G1855/GH_D01G0629/GH_D02G0556/GH_D02G0568/GH_D04G1587/GH_D05G0758/GH_D06G1976/GH_D10G1954/GH_D10G1955/GH_D10G1956/GH_A04G1248/GH_A01G0636/GH_A01G1001/GH_A06G1949/GH_A07G1278/GH_A07G1914/GH_D01G1031/GH_D07G1895/GH_D11G3465/GH_A11G3456	25
GO:0006032	chitin catabolic process	12/2558	60/47189	7.71246e-05	0.00267574	0.00228166	GH_A05G0521/GH_A09G2294/GH_A10G1543/GH_D05G0519/GH_D07G0309/GH_D09G2226/GH_D09G2230/GH_D10G1347/GH_A07G0298/GH_D02G2503/GH_A06G0558/GH_D06G0527	12	GO:0045735	nutrient reservoir activity	22/3490	115/47189	3.31e-05	0.000711852	0.000601911	GH_A07G1486/GH_A07G1487/GH_A11G2707/GH_A11G2725/GH_A11G2726/GH_D03G0510/GH_D07G1485/GH_D11G2742/GH_D11G2745/GH_A02G1640/GH_A11G2729/GH_D11G2744/GH_A11G2720/GH_A11G2723/GH_D11G2731/GH_D11G2737/GH_D11G2738/GH_D11G2749/GH_scaffold4310_objG0001/GH_A11G2717/GH_D07G1486/GH_D11G2748	22
GO:0004568	chitinase activity	12/2558	62/47189	0.000107679	0.00267574	0.00228166	GH_A05G0521/GH_A09G2294/GH_A10G1543/GH_D05G0519/GH_D07G0309/GH_D09G2226/GH_D09G2230/GH_D10G1347/GH_A07G0298/GH_D02G2503/GH_A06G0558/GH_D06G0527	12	GO:0030145	manganese ion binding	22/3490	123/47189	9.5e-05	0.00173832	0.00146985	GH_A07G1486/GH_A07G1487/GH_A11G2707/GH_A11G2725/GH_A11G2726/GH_D03G0510/GH_D07G1485/GH_D11G2742/GH_D11G2745/GH_A02G1640/GH_A11G2729/GH_D11G2744/GH_A11G2720/GH_A11G2723/GH_D11G2731/GH_D11G2737/GH_D11G2738/GH_D11G2749/GH_scaffold4310_objG0001/GH_A11G2717/GH_D07G1486/GH_D11G2748	22
GO:0010112	regulation of systemic acquired resistance	11/2558	14/47189	3.63756e-12	2.16435e-09	1.84558e-09	GH_A11G1116/GH_A12G1390/GH_A13G1322/GH_D08G1470/GH_D09G0602/GH_D11G1146/GH_D12G1406/GH_D12G2898/GH_D13G1247/GH_D13G2029/GH_A13G2055	11	GO:0016998	cell wall macromolecule catabolic process	20/3490	43/47189	4.13e-12	7.56e-10	6.39e-10	GH_A01G1852/GH_A03G2333/GH_A03G2334/GH_A10G1542/GH_A10G1543/GH_D01G1968/GH_D02G2503/GH_D09G2229/GH_D10G1347/GH_A06G0558/GH_A09G2294/GH_A03G0394/GH_D09G1574/GH_A11G1092/GH_D03G1581/GH_D09G2226/GH_D09G2230/GH_D10G1349/GH_D11G1123/GH_D05G1067	20
GO:0009611	response to wounding	11/2558	42/47189	1.04205e-05	0.000688911	0.000587448	GH_A01G0218/GH_A03G1742/GH_A05G2616/GH_A08G1518/GH_D01G0211/GH_D02G1899/GH_D05G2640/GH_A05G2991/GH_A11G1332/GH_D05G3006/GH_A02G2056	11	GO:0006032	chitin catabolic process	18/3490	60/47189	1.9e-07	7.71e-06	6.52e-06	GH_A01G1852/GH_A03G2333/GH_A03G2334/GH_A10G1542/GH_A10G1543/GH_A13G2136/GH_D01G1968/GH_D02G2503/GH_D07G0309/GH_D09G2229/GH_D10G1347/GH_A06G0558/GH_A09G2294/GH_A11G1092/GH_D09G2226/GH_D09G2230/GH_D10G1349/GH_D11G1123	18
GO:0004089	carbonate dehydratase activity	9/2558	33/47189	4.68431e-05	0.00199083	0.00169762	GH_A04G0892/GH_A05G1059/GH_A05G1061/GH_D05G1050/GH_D12G2968/GH_A05G2200/GH_D05G2226/GH_D05G3292/GH_D04G1216	9	GO:0004568	chitinase activity	18/3490	62/47189	3.28e-07	1.2e-05	1.02e-05	GH_A01G1852/GH_A03G2333/GH_A03G2334/GH_A10G1542/GH_A10G1543/GH_A13G2136/GH_D01G1968/GH_D02G2503/GH_D07G0309/GH_D09G2229/GH_D10G1347/GH_A06G0558/GH_A09G2294/GH_A11G1092/GH_D09G2226/GH_D09G2230/GH_D10G1349/GH_D11G1123	18
GO:0008061	chitin binding	9/2558	36/47189	9.867e-05	0.00267574	0.00228166	GH_A09G2294/GH_A10G1543/GH_A11G0476/GH_D09G2226/GH_D09G2230/GH_D10G1347/GH_D02G2503/GH_D11G2870/GH_A11G2839	9	GO:0016614	oxidoreductase activity, acting on CH-OH group of	18/3490	125/47189	0.0049152	0.0461273	0.0390032	GH_A02G0187/GH_A02G0191/GH_A06G2090/GH_A06G2093/GH_D02G0198/GH_D02G0199/GH_D04G0740/GH_D04G1941/GH_D06G2130/GH_D10G0075/GH_D10G1208/GH_D13G0194/GH_A05G1899/GH_A06G0063/GH_A08G2220/GH_A11G0098/GH_D02G0200/GH_D12G2815	18
GO:0016998	cell wall macromolecule catabolic process	9/2558	43/47189	0.000419455	0.00713074	0.00608052	GH_A09G2294/GH_A10G1543/GH_D09G2226/GH_D09G2230/GH_D10G1347/GH_D02G2503/GH_A06G0558/GH_D06G0527/GH_D04G1222	9	GO:0008061	chitin binding	16/3490	36/47189	1.35e-09	1.41e-07	1.2e-07	GH_A01G1852/GH_A03G2333/GH_A03G2334/GH_A10G1542/GH_A10G1543/GH_A11G2839/GH_D01G1968/GH_D02G2503/GH_D10G1347/GH_D11G2870/GH_A09G2294/GH_A11G0476/GH_A11G0477/GH_D09G2226/GH_D09G2230/GH_D10G1349	16
GO:0019953	sexual reproduction	8/2558	20/47189	5.15903e-06	0.000438518	0.000373933	GH_A01G1848/GH_D01G1965/GH_A08G1896/GH_D04G1857/GH_D08G1910/GH_A08G1892/GH_D08G1908/GH_D03G1875	8	GO:0016791	phosphatase activity	15/3490	58/47189	1.47e-05	0.000399803	0.000338056	GH_A05G1359/GH_A10G2449/GH_A12G1040/GH_D04G0663/GH_D12G0737/GH_A08G1437/GH_D05G1365/GH_A10G0617/GH_A05G1360/GH_A05G1362/GH_A10G0615/GH_D05G1364/GH_D05G1366/GH_D08G1458/GH_D10G0656	15
GO:0010214	seed coat development	7/2558	13/47189	1.75196e-06	0.000208484	0.000177778	GH_A05G1470/GH_A08G2077/GH_D02G2214/GH_D05G1492/GH_A09G2563/GH_A10G1866/GH_D10G1961	7	GO:0010951	negative regulation of endopeptidase activity	14/3490	29/47189	3.82e-09	2.79e-07	2.36e-07	GH_A05G2991/GH_A05G4126/GH_A05G4127/GH_A10G2374/GH_A10G2376/GH_A10G2379/GH_A11G1332/GH_D04G0256/GH_D04G0257/GH_D05G3006/GH_D10G2469/GH_D10G2470/GH_D10G2471/GH_scaffold3193_objG0001	14
GO:0008970	phosphatidylcholine 1-acylhydrolase activity	7/2558	14/47189	3.33894e-06	0.000331112	0.000282346	GH_A03G0104/GH_A05G1470/GH_A11G0263/GH_D03G1862/GH_D05G1492/GH_D08G1924/GH_D09G1245	7	GO:0006869	lipid transport	14/3490	72/47189	0.000716935	0.00920696	0.00778501	GH_A02G0297/GH_A05G3488/GH_A09G2381/GH_A09G2382/GH_A11G1295/GH_A11G1296/GH_D02G2132/GH_D04G0752/GH_D08G2148/GH_D09G2319/GH_D09G2320/GH_D11G1322/GH_D11G1323/GH_D10G1267	14
GO:0004715	non-membrane spanning protein tyrosine kinase acti	7/2558	32/47189	0.00138443	0.0168664	0.0143823	GH_A02G2041/GH_A05G1414/GH_D03G0020/GH_D03G0021/GH_D10G0576/GH_D10G0579/GH_D13G0683	7	GO:0018108	peptidyl-tyrosine phosphorylation	14/3490	77/47189	0.00142409	0.0168134	0.0142167	GH_A10G0276/GH_D10G0576/GH_D10G0579/GH_A02G2041/GH_D03G0020/GH_D12G2060/GH_D07G1688/GH_A04G1243/GH_A05G1414/GH_A12G2756/GH_D03G0021/GH_D04G1577/GH_D05G1429/GH_D12G2784	14
GO:0050896	response to stimulus	7/2558	37/47189	0.00334268	0.0361617	0.0308358	GH_A07G0217/GH_A07G2403/GH_A08G1446/GH_D08G1466/GH_A10G2575/GH_D07G0226/GH_A06G0735	7	GO:0032440	2-alkenal reductase [NAD(P)] activity	14/3490	82/47189	0.00263671	0.0279721	0.023652	GH_A03G2038/GH_A06G1711/GH_A08G2635/GH_A09G2351/GH_A11G1306/GH_D08G2631/GH_D09G2290/GH_D11G1335/GH_A11G1383/GH_D07G1688/GH_D13G2613/GH_A02G0367/GH_A02G1061/GH_D02G0392	14
GO:0010951	negative regulation of endopeptidase activity	6/2558	29/47189	0.00407533	0.0433003	0.0369231	GH_A05G2991/GH_A05G4126/GH_A11G1332/GH_D04G0257/GH_D05G3006/GH_A05G4127	6	GO:0050832	defense response to fungus	14/3490	82/47189	0.00263671	0.0279721	0.023652	GH_A06G0931/GH_A11G2839/GH_D01G1199/GH_D06G0921/GH_D09G1625/GH_D11G2870/GH_D13G1939/GH_A05G1940/GH_A05G2603/GH_A08G2077/GH_D05G2627/GH_A09G2335/GH_D08G2087/GH_D09G2273	14
GO:0010029	regulation of seed germination	6/2558	30/47189	0.00486397	0.0490519	0.0418275	GH_A01G0219/GH_A03G1740/GH_A08G2116/GH_D02G1897/GH_A12G0052/GH_D12G0052	6	GO:0051213	dioxygenase activity	14/3490	87/47189	0.00459289	0.0448266	0.0379034	GH_A01G2457/GH_A09G2248/GH_D01G2533/GH_D10G2731/GH_D13G2401/GH_A08G1291/GH_D08G1259/GH_A06G0721/GH_A09G1815/GH_A13G1786/GH_D09G1767/GH_D10G0792/GH_D13G1739/GH_D13G2230	14
GO:0033500	carbohydrate homeostasis	5/2558	10/47189	9.33645e-05	0.00267574	0.00228166	GH_A05G1940/GH_A05G2603/GH_D01G1199/GH_D05G2627/GH_A01G1139	5	GO:0009611	response to wounding	13/3490	42/47189	6.41e-06	0.000208366	0.000176185	GH_A05G2991/GH_A11G1332/GH_D05G3006/GH_A03G1742/GH_D01G0211/GH_D02G1899/GH_A01G0218/GH_A02G2056/GH_A05G2616/GH_A08G1518/GH_D05G2640/GH_D08G1534/GH_D11G1020	13
GO:0004806	triglyceride lipase activity	5/2558	12/47189	0.000267756	0.00497858	0.00424533	GH_A03G0104/GH_A11G0263/GH_D03G1862/GH_D08G1924/GH_D09G1245	5	GO:0005992	trehalose biosynthetic process	12/3490	53/47189	0.000401502	0.00636828	0.00538474	GH_A06G0396/GH_A12G2190/GH_A12G2706/GH_D12G2208/GH_A02G1696/GH_A08G0954/GH_A10G0361/GH_D03G0368/GH_D08G0959/GH_D10G0376/GH_D12G2401/GH_D12G2732	12
GO:0004867	serine-type endopeptidase inhibitor activity	5/2558	12/47189	0.000267756	0.00497858	0.00424533	GH_A11G0617/GH_D11G0644/GH_A05G2991/GH_A11G1332/GH_D05G3006	5	GO:0004866	endopeptidase inhibitor activity	11/3490	19/47189	1.54e-08	8.68e-07	7.34e-07	GH_A05G4126/GH_A05G4127/GH_A10G2374/GH_A10G2376/GH_A10G2379/GH_D04G0256/GH_D04G0257/GH_D10G2469/GH_D10G2470/GH_D10G2471/GH_scaffold3193_objG0001	11
GO:0015692	lead ion transport	5/2558	12/47189	0.000267756	0.00497858	0.00424533	GH_A05G1253/GH_A07G0561/GH_D05G1249/GH_D07G0566/GH_A02G1470	5	GO:0010112	regulation of systemic acquired resistance	10/3490	14/47189	3.67e-09	2.79e-07	2.36e-07	GH_A13G1322/GH_D11G1146/GH_D08G1470/GH_A11G1116/GH_A12G1390/GH_A12G2874/GH_D12G1406/GH_D12G2898/GH_D13G1247/GH_D13G2029	10
GO:0046865	terpenoid transport	5/2558	12/47189	0.000267756	0.00497858	0.00424533	GH_A05G1253/GH_A07G0561/GH_D05G1249/GH_D07G0566/GH_A02G1470	5	GO:0004715	non-membrane spanning protein tyrosine kinase acti	10/3490	32/47189	6.85e-05	0.00135491	0.00114566	GH_A10G0276/GH_D10G0576/GH_D10G0579/GH_A02G2041/GH_D03G0020/GH_A05G1414/GH_A12G2756/GH_D03G0021/GH_D05G1429/GH_D12G2784	10
GO:0072593	reactive oxygen species metabolic process	5/2558	12/47189	0.000267756	0.00497858	0.00424533	GH_A05G1940/GH_A05G2603/GH_D01G1199/GH_D05G2627/GH_A01G1139	5	GO:0005388	calcium-transporting ATPase activity	10/3490	40/47189	0.000521474	0.00779019	0.00658704	GH_A10G2678/GH_D10G2784/GH_A02G1777/GH_D03G0284/GH_A08G0701/GH_A09G2409/GH_A10G0902/GH_D08G0695/GH_D09G2350/GH_D09G2358	10
GO:0080168	abscisic acid transport	5/2558	12/47189	0.000267756	0.00497858	0.00424533	GH_A05G1253/GH_A07G0561/GH_D05G1249/GH_D07G0566/GH_A02G1470	5	GO:0008970	phosphatidylcholine 1-acylhydrolase activity	9/3490	14/47189	9.32e-08	4.26e-06	3.6e-06	GH_A05G1470/GH_D03G1862/GH_D05G1492/GH_A03G0104/GH_D08G1924/GH_A09G1290/GH_A11G0263/GH_D09G1245/GH_D11G0273	9
GO:0004420	hydroxymethylglutaryl-CoA reductase (NADPH) activi	5/2558	14/47189	0.000617767	0.00942491	0.00803681	GH_A04G1336/GH_A12G0114/GH_D12G0121/GH_D02G2619/GH_D02G2632	5	GO:0031225	anchored component of membrane	9/3490	33/47189	0.000493419	0.00752464	0.00636251	GH_D03G1117/GH_A02G0553/GH_A07G2003/GH_A10G1851/GH_A11G1172/GH_D02G0571/GH_D07G1998/GH_D10G1951/GH_D11G1203	9
GO:0007231	osmosensory signaling pathway	5/2558	14/47189	0.000617767	0.00942491	0.00803681	GH_A05G1940/GH_A05G2603/GH_D01G1199/GH_D05G2627/GH_A01G1139	5	GO:0050896	response to stimulus	9/3490	37/47189	0.00121617	0.0148373	0.0125457	GH_A06G1950/GH_A10G2541/GH_D07G0226/GH_D08G0522/GH_A07G0217/GH_D10G2677/GH_A07G2403/GH_A08G1446/GH_D08G1466	9
GO:0015936	coenzyme A metabolic process	5/2558	14/47189	0.000617767	0.00942491	0.00803681	GH_A04G1336/GH_A12G0114/GH_D12G0121/GH_D02G2619/GH_D02G2632	5	GO:0010215	cellulose microfibril organization	9/3490	41/47189	0.00261987	0.0279721	0.023652	GH_D03G1117/GH_A02G0553/GH_A07G2003/GH_A10G1851/GH_A11G1172/GH_D02G0571/GH_D07G1998/GH_D10G1951/GH_D11G1203	9
GO:0015140	malate transmembrane transporter activity	5/2558	16/47189	0.00123058	0.0166408	0.0141899	GH_A07G1233/GH_D07G1211/GH_A06G1791/GH_D06G1824/GH_D07G1473	5	GO:0016114	terpenoid biosynthetic process	8/3490	25/47189	0.000305864	0.00533076	0.00450746	GH_A04G0223/GH_A04G0224/GH_A13G1674/GH_D13G1625/GH_D13G1626/GH_D08G0282/GH_A08G0269/GH_D08G0284	8
GO:0047714	galactolipase activity	5/2558	16/47189	0.00123058	0.0166408	0.0141899	GH_A03G0104/GH_A11G0263/GH_D03G1862/GH_D08G1924/GH_D09G1245	5	GO:0004805	trehalose-phosphatase activity	8/3490	27/47189	0.000549429	0.00779072	0.0065875	GH_A06G0396/GH_A12G2190/GH_A12G2706/GH_D12G2208/GH_A02G1696/GH_D03G0368/GH_D12G2401/GH_D12G2732	8
GO:0031012	extracellular matrix	5/2558	21/47189	0.00457154	0.0468977	0.0399906	GH_A05G3401/GH_A11G0253/GH_D05G3363/GH_D07G2407/GH_scaffold40875_objG0001	5	GO:0000272	polysaccharide catabolic process	8/3490	33/47189	0.00230708	0.0255876	0.0216358	GH_A01G1852/GH_A03G2333/GH_A09G2044/GH_D01G1968/GH_D09G1987/GH_D11G0284/GH_A12G2327/GH_D10G2797	8
GO:0009740	gibberellic acid mediated signaling pathway	4/2558	10/47189	0.001389	0.0168664	0.0143823	GH_A03G1704/GH_A07G0443/GH_D02G1861/GH_D07G0445	4	GO:0004806	triglyceride lipase activity	7/3490	12/47189	6.83e-06	0.000208366	0.000176185	GH_D03G1862/GH_A03G0104/GH_D08G1924/GH_A09G1290/GH_A11G0263/GH_D09G1245/GH_D11G0273	7
GO:0016104	triterpenoid biosynthetic process	4/2558	10/47189	0.001389	0.0168664	0.0143823	GH_A04G1336/GH_A12G0114/GH_D02G2619/GH_D02G2632	4	GO:0004420	hydroxymethylglutaryl-CoA reductase (NADPH) activi	7/3490	14/47189	2.59e-05	0.00058487	0.00049454	GH_A04G1336/GH_A12G0114/GH_D02G2102/GH_D04G1676/GH_D12G0121/GH_D02G2619/GH_D02G2632	7
GO:0016126	sterol biosynthetic process	4/2558	10/47189	0.001389	0.0168664	0.0143823	GH_A04G1336/GH_A12G0114/GH_D02G2619/GH_D02G2632	4	GO:0015936	coenzyme A metabolic process	7/3490	14/47189	2.59e-05	0.00058487	0.00049454	GH_A04G1336/GH_A12G0114/GH_D02G2102/GH_D04G1676/GH_D12G0121/GH_D02G2619/GH_D02G2632	7
GO:0071219	cellular response to molecule of bacterial origin	4/2558	11/47189	0.00208928	0.024375	0.020785	GH_A13G1322/GH_D09G0602/GH_D12G2898/GH_D13G1247	4	GO:0048235	pollen sperm cell differentiation	7/3490	15/47189	4.55e-05	0.000925038	0.000782172	GH_A07G1971/GH_A08G2688/GH_A12G1040/GH_D07G1980/GH_D08G0604/GH_D08G2683/GH_D12G0737	7
GO:0003830	beta-1,4-mannosylglycoprotein 4-beta-N-acetylgluco	4/2558	12/47189	0.00300005	0.0336798	0.0287194	GH_A05G3230/GH_D05G3257/GH_A12G1647/GH_D12G1654	4	GO:0047714	galactolipase activity	7/3490	16/47189	7.57e-05	0.00145823	0.00123302	GH_D03G1862/GH_A03G0104/GH_D08G1924/GH_A09G1290/GH_A11G0263/GH_D09G1245/GH_D11G0273	7
GO:0052544	defense response by callose deposition in defense response by callose deposition in cell wall	4/2558	13/47189	0.00414866	0.0433062	0.036928	GH_A01G1503/GH_A01G1504/GH_D01G1589/GH_D06G1606	4	GO:0019953	sexual reproduction	7/3490	20/47189	0.000394028	0.00636828	0.00538474	GH_A08G1896/GH_D08G1910/GH_A01G1848/GH_A03G0087/GH_D01G1965/GH_A03G1805/GH_D02G1965	7
									GO:0031012	extracellular matrix	7/3490	21/47189	0.000553439	0.00779072	0.0065875	GH_D07G2407/GH_D12G0512/GH_A05G3401/GH_A11G0253/GH_D05G3363/GH_D11G0263/GH_D11G0837	7
									GO:0032957	inositol trisphosphate metabolic process	7/3490	21/47189	0.000553439	0.00779072	0.0065875	GH_D02G2214/GH_A03G2047/GH_A05G2146/GH_A12G2312/GH_D05G2178/GH_D05G2672/GH_D12G2325	7
									GO:0004970	ionotropic glutamate receptor activity	7/3490	26/47189	0.0022568	0.0254151	0.0214899	GH_A05G3633/GH_D03G0236/GH_D10G0326/GH_A02G2056/GH_A05G2037/GH_A07G2225/GH_D04G0880	7
									GO:0035235	ionotropic glutamate receptor signaling pathway	7/3490	26/47189	0.0022568	0.0254151	0.0214899	GH_A05G3633/GH_D03G0236/GH_D10G0326/GH_A02G2056/GH_A05G2037/GH_A07G2225/GH_D04G0880	7
									GO:0048367	shoot system development	7/3490	27/47189	0.00285438	0.0298487	0.0252388	GH_A05G2258/GH_A05G3388/GH_A06G0378/GH_D05G2280/GH_D05G3377/GH_D06G0353/GH_D05G1052	7
									GO:0008519	ammonium transmembrane transporter activity	7/3490	30/47189	0.00538417	0.048657	0.0411422	GH_A01G2475/GH_D01G2550/GH_D02G0478/GH_A08G0694/GH_D08G0691/GH_D10G1784/GH_D11G1435	7
									GO:0010029	regulation of seed germination	7/3490	30/47189	0.00538417	0.048657	0.0411422	GH_A08G2116/GH_A03G1740/GH_A12G0052/GH_D02G1897/GH_D05G1223/GH_D08G2133/GH_D12G0052	7
									GO:0072488	ammonium transmembrane transport	7/3490	30/47189	0.00538417	0.048657	0.0411422	GH_A01G2475/GH_D01G2550/GH_D02G0478/GH_A08G0694/GH_D08G0691/GH_D10G1784/GH_D11G1435	7
									GO:0016104	triterpenoid biosynthetic process	6/3490	10/47189	2.64e-05	0.00058487	0.00049454	GH_A04G1336/GH_A12G0114/GH_D02G2102/GH_D04G1676/GH_D02G2619/GH_D02G2632	6
									GO:0016126	sterol biosynthetic process	6/3490	10/47189	2.64e-05	0.00058487	0.00049454	GH_A04G1336/GH_A12G0114/GH_D02G2102/GH_D04G1676/GH_D02G2619/GH_D02G2632	6
									GO:0010214	seed coat development	6/3490	13/47189	0.000177338	0.00316613	0.00267714	GH_A05G1470/GH_D02G2214/GH_D05G1492/GH_A08G2077/GH_A03G2047/GH_D08G2087	6
									GO:0004143	diacylglycerol kinase activity	6/3490	16/47189	0.000681779	0.00907386	0.00767246	GH_A12G1549/GH_D08G2678/GH_A01G0670/GH_A07G0769/GH_A08G2683/GH_D07G0763	6
									GO:0007205	protein kinase C-activating G-protein coupled rece	6/3490	16/47189	0.000681779	0.00907386	0.00767246	GH_A12G1549/GH_D08G2678/GH_A01G0670/GH_A07G0769/GH_A08G2683/GH_D07G0763	6
									GO:0090447	glycerol-3-phosphate 2-O-acyltransferase activity	6/3490	16/47189	0.000681779	0.00907386	0.00767246	GH_A10G2449/GH_A12G1040/GH_D04G0663/GH_D12G0737/GH_A08G1437/GH_D08G1458	6
									GO:0010025	wax biosynthetic process	6/3490	17/47189	0.000987951	0.0124686	0.0105429	GH_A08G2688/GH_D08G2683/GH_A07G1194/GH_A05G0091/GH_A05G0092/GH_D05G0096	6
									GO:0010143	cutin biosynthetic process	6/3490	23/47189	0.00548848	0.0489947	0.0414278	GH_A10G2449/GH_A12G1040/GH_D04G0663/GH_D12G0737/GH_A08G1437/GH_D08G1458	6
									GO:0009687	abscisic acid metabolic process	5/3490	11/47189	0.000697728	0.00912031	0.00771173	GH_D03G1406/GH_D07G2135/GH_A07G0974/GH_D07G0967/GH_D07G1076	5
									GO:0003979	UDP-glucose 6-dehydrogenase activity	5/3490	13/47189	0.00171458	0.0199218	0.016845	GH_A07G0770/GH_D07G0764/GH_A03G1219/GH_A11G0743/GH_D11G0775	5
									GO:0009695	jasmonic acid biosynthetic process	5/3490	16/47189	0.00482613	0.0458796	0.0387938	GH_A05G0335/GH_A05G2616/GH_D05G0342/GH_D05G2640/GH_D06G0808	5
									GO:0015140	malate transmembrane transporter activity	5/3490	16/47189	0.00482613	0.0458796	0.0387938	GH_A06G1791/GH_D06G1824/GH_D07G1211/GH_D07G1473/GH_A07G1233	5
									GO:0009916	alternative oxidase activity	4/3490	10/47189	0.00436315	0.0431598	0.036494	GH_A04G1368/GH_D04G1713/GH_A12G2960/GH_D12G2984	4
									GO:0009969	xyloglucan biosynthetic process	4/3490	10/47189	0.00436315	0.0431598	0.036494	GH_A11G0079/GH_A11G1393/GH_D11G0086/GH_D11G1428	4
									GO:0033500	carbohydrate homeostasis	4/3490	10/47189	0.00436315	0.0431598	0.036494	GH_D01G1199/GH_A05G1940/GH_A05G2603/GH_D05G2627	4
