# Supplementary material for: Advanced genes expression pattern greatly contributes to divergence in Verticillium wilt resistance between Gossypium barbadense and Gossupium hirsutum
Source: Front Plant Sci. 2022 Aug 1;13:979585. doi: 10.3389/fpls.2022.979585 (PMC9376480; doi:10.3389/fpls.2022.979585)
Supplement: Supplementary Table 3 — GO enrichment results of Hai7124 and TM-1 at 12, 24 and 96 hpi. [file Table_3.XLSX]

## Sheet: GO enrichment at 12,24,96 hpi
Groups	ID	Description	GeneRatio	BgRatio	pvalue	p.adjust	qvalue	geneID	Count
12hpi_Hai7124 unique_1941	GO:0010112	regulation of systemic acquired resistance	9/1433	14/47189	3.73889e-11	1.66754e-08	1.38929e-08	GH_D13G2029/GH_D09G0602/GH_D13G1247/GH_D12G2898/GH_D08G1470/GH_A11G1116/GH_D11G1146/GH_D12G1406/GH_A12G1390	9
	GO:0005516	calmodulin binding	16/1433	132/47189	2.77675e-06	0.000619215	0.00051589	GH_D09G0602/GH_A10G1156/GH_D13G1247/GH_D12G2898/GH_D10G1715/GH_D08G1464/GH_D01G1031/GH_D08G2346/GH_A08G1444/GH_A08G2342/GH_D07G1106/GH_A07G1124/GH_D08G2841/GH_A07G1278/GH_D03G0284/GH_A02G1777	16
	GO:0048544	recognition of pollen	14/1433	110/47189	6.469e-06	0.000961725	0.000801249	GH_D05G2658/GH_A04G0237/GH_D02G2012/GH_D11G3192/GH_D05G2103/GH_D02G0714/GH_A05G2073/GH_A11G3165/GH_D10G0192/GH_D09G1647/GH_D12G1541/GH_A03G1849/GH_D06G1418/GH_D01G0685	14
	GO:0030247	polysaccharide binding	16/1433	146/47189	1.02989e-05	0.00114833	0.000956713	GH_D02G1877/GH_A09G1081/GH_A10G2055/GH_D09G0611/GH_A05G2915/GH_D02G0767/GH_A03G1716/GH_D02G0778/GH_D02G0776/GH_D02G0772/GH_D11G1755/GH_A11G1719/GH_A02G0753/GH_A02G0752/GH_A02G0756/GH_A02G0759	16
	GO:0004842	ubiquitin-protein transferase activity	28/1433	389/47189	2.77427e-05	0.00247465	0.00206172	GH_D09G1451/GH_D02G1495/GH_A09G1498/GH_D13G0273/GH_D02G1964/GH_A13G0276/GH_D02G1918/GH_A12G2915/GH_A01G2185/GH_A11G1767/GH_D01G2268/GH_A03G1308/GH_A03G1762/GH_D12G2938/GH_D09G0893/GH_D02G0717/GH_A05G0251/GH_D04G1005/GH_D05G0256/GH_A10G0956/GH_A02G0703/GH_D01G0612/GH_D01G0202/GH_A01G0621/GH_A01G0208/GH_D01G1187/GH_A05G0969/GH_D03G0266	28
	GO:0004420	hydroxymethylglutaryl-CoA reductase (NADPH) activi	5/1433	14/47189	4.08322e-05	0.00260159	0.00216748	GH_A04G1336/GH_A12G0114/GH_D12G0121/GH_D02G2632/GH_D02G2619	5
	GO:0015936	coenzyme A metabolic process	5/1433	14/47189	4.08322e-05	0.00260159	0.00216748	GH_A04G1336/GH_A12G0114/GH_D12G0121/GH_D02G2632/GH_D02G2619	5
	GO:0016567	protein ubiquitination	28/1433	416/47189	8.91235e-05	0.00496864	0.00413955	GH_D09G1451/GH_D02G1495/GH_A09G1498/GH_D13G0273/GH_D02G1964/GH_A13G0276/GH_D02G1918/GH_A12G2915/GH_A01G2185/GH_A11G1767/GH_D01G2268/GH_A03G1308/GH_A03G1762/GH_D12G2938/GH_D09G0893/GH_D02G0717/GH_A05G0251/GH_D04G1005/GH_D05G0256/GH_A10G0956/GH_A02G0703/GH_D01G0612/GH_D01G0202/GH_A01G0621/GH_A01G0208/GH_D01G1187/GH_A05G0969/GH_D03G0266	28
	GO:0009740	gibberellic acid mediated signaling pathway	4/1433	10/47189	0.000153579	0.00622693	0.00518789	GH_D02G1861/GH_A07G0443/GH_A03G1704/GH_D07G0445	4
	GO:0016104	triterpenoid biosynthetic process	4/1433	10/47189	0.000153579	0.00622693	0.00518789	GH_A04G1336/GH_A12G0114/GH_D02G2632/GH_D02G2619	4
	GO:0016126	sterol biosynthetic process	4/1433	10/47189	0.000153579	0.00622693	0.00518789	GH_A04G1336/GH_A12G0114/GH_D02G2632/GH_D02G2619	4
	GO:0045735	nutrient reservoir activity	12/1433	115/47189	0.000203915	0.00757882	0.0063142	GH_A11G2716/GH_A11G2711/GH_A11G2720/GH_A11G2723/GH_scaffold4310_objG0001/GH_D11G2738/GH_D11G2737/GH_D11G2731/GH_A11G2709/GH_D11G2749/GH_D11G2743/GH_D11G2744	12
	GO:0009611	response to wounding	7/1433	42/47189	0.000249655	0.00856509	0.00713589	GH_D05G2640/GH_A05G2616/GH_D02G1899/GH_A08G1518/GH_A03G1742/GH_D01G0211/GH_A01G0218	7
	GO:0030145	manganese ion binding	12/1433	123/47189	0.00038133	0.0121481	0.010121	GH_A11G2716/GH_A11G2711/GH_A11G2720/GH_A11G2723/GH_scaffold4310_objG0001/GH_D11G2738/GH_D11G2737/GH_D11G2731/GH_A11G2709/GH_D11G2749/GH_D11G2743/GH_D11G2744	12
	GO:0052544	defense response by callose deposition in cell wal	4/1433	13/47189	0.000486069	0.0144525	0.0120409	GH_D06G1606/GH_D01G1589/GH_A01G1504/GH_A01G1503	4
	GO:0031683	G-protein beta/gamma-subunit complex binding	4/1433	14/47189	0.000664164	0.0185136	0.0154243	GH_D04G1908/GH_A04G1566/GH_A01G1968/GH_D01G2066	4
	GO:0009695	jasmonic acid biosynthetic process	4/1433	16/47189	0.00115039	0.0301808	0.0251448	GH_D05G2640/GH_A05G2616/GH_A05G0335/GH_D05G0342	4
	GO:0016762	xyloglucan:xyloglucosyl transferase activity	8/1433	74/47189	0.001813	0.0449221	0.0374263	GH_D02G1023/GH_A02G0984/GH_D08G0283/GH_A05G3249/GH_D05G3276/GH_A02G1657/GH_A02G1658/GH_A05G0056	8
	GO:0007165	signal transduction	19/1433	299/47189	0.0021832	0.0479444	0.0399443	GH_D11G1075/GH_A11G1467/GH_A07G2253/GH_A09G2323/GH_D11G3203/GH_D10G1276/GH_A10G1616/GH_D12G1794/GH_A13G0693/GH_A05G1632/GH_A10G2560/GH_D09G2260/GH_D07G0324/GH_D06G1457/GH_A06G1449/GH_A12G1799/GH_A07G0316/GH_D07G2193/GH_D01G1655	19
	GO:0004012	phospholipid-translocating ATPase activity	5/1433	31/47189	0.00225747	0.0479444	0.0399443	GH_D04G0219/GH_D05G1387/GH_D12G1916/GH_A12G1917/GH_A05G1380	5
	GO:0045332	phospholipid translocation	5/1433	31/47189	0.00225747	0.0479444	0.0399443	GH_D04G0219/GH_D05G1387/GH_D12G1916/GH_A12G1917/GH_A05G1380	5
12hpi_TM-1 unique_899	GO:0010951	negative regulation of endopeptidase activity	14/667	29/47189	7.08137e-19	1.87656e-16	1.39391e-16	GH_A05G4127/GH_A05G4126/GH_D04G0256/GH_D04G0257/GH_D10G2469/GH_D10G2470/GH_D10G2471/GH_A05G2991/GH_D05G3006/GH_scaffold3193_objG0001/GH_A11G1332/GH_A10G2374/GH_A10G2376/GH_A10G2379	14
	GO:0004866	endopeptidase inhibitor activity	11/667	19/47189	2.82814e-16	3.74729e-14	2.78349e-14	GH_A05G4127/GH_A05G4126/GH_D04G0256/GH_D04G0257/GH_D10G2469/GH_D10G2470/GH_D10G2471/GH_scaffold3193_objG0001/GH_A10G2374/GH_A10G2376/GH_A10G2379	11
	GO:0006869	lipid transport	13/667	72/47189	2.64545e-11	2.33682e-09	1.73579e-09	GH_D02G2132/GH_A11G1295/GH_A11G1296/GH_D09G2320/GH_D09G2319/GH_A09G2382/GH_A09G2381/GH_D08G2148/GH_A05G3488/GH_D11G1322/GH_D11G1323/GH_D04G0752/GH_A02G0297	13
	GO:0048235	pollen sperm cell differentiation	7/667	15/47189	6.37174e-10	4.22128e-08	3.13557e-08	GH_A12G1040/GH_A07G1971/GH_D08G0604/GH_D12G0737/GH_D08G2683/GH_D07G1980/GH_A08G2688	7
	GO:0008061	chitin binding	8/667	36/47189	3.26198e-08	1.72885e-06	1.28419e-06	GH_A03G2334/GH_A03G2333/GH_A01G1852/GH_D02G2503/GH_D01G1968/GH_D11G2870/GH_A10G1542/GH_A11G2839	8
	GO:0042744	hydrogen peroxide catabolic process	16/667	212/47189	7.34647e-08	3.24469e-06	2.41016e-06	GH_D02G2136/GH_D08G2319/GH_A09G2321/GH_A09G2319/GH_A09G2317/GH_D05G3552/GH_D04G1704/GH_A08G2311/GH_D08G2611/GH_A08G2617/GH_D10G0686/GH_A05G4223/GH_D04G0154/GH_A12G2818/GH_D09G2257/GH_D01G1643	16
	GO:0004601	peroxidase activity	17/667	274/47189	4.78967e-07	1.81323e-05	1.34687e-05	GH_D02G2136/GH_D08G2319/GH_A09G2321/GH_A09G2319/GH_A09G2317/GH_D05G3552/GH_D04G1704/GH_A08G2311/GH_D08G2611/GH_A05G3802/GH_A08G2617/GH_D10G0686/GH_A05G4223/GH_D04G0154/GH_A12G2818/GH_D09G2257/GH_D01G1643	17
	GO:0008289	lipid binding	14/667	196/47189	9.2526e-07	3.06492e-05	2.27663e-05	GH_D10G2349/GH_D02G2132/GH_A11G1295/GH_A11G1296/GH_D09G2320/GH_D09G2319/GH_A09G2382/GH_A09G2381/GH_D08G2148/GH_A05G3488/GH_D11G1322/GH_D11G1323/GH_D04G0752/GH_A02G0297	14
	GO:0006032	chitin catabolic process	8/667	60/47189	2.04713e-06	5.82767e-05	4.32879e-05	GH_A03G2334/GH_A03G2333/GH_A01G1852/GH_D02G2503/GH_D01G1968/GH_D09G2229/GH_A10G1542/GH_A13G2136	8
	GO:0016998	cell wall macromolecule catabolic process	7/667	43/47189	2.26322e-06	5.82767e-05	4.32879e-05	GH_A03G2334/GH_A03G2333/GH_A01G1852/GH_D02G2503/GH_D01G1968/GH_D09G2229/GH_A10G1542	7
	GO:0009607	response to biotic stimulus	11/667	129/47189	2.44439e-06	5.82767e-05	4.32879e-05	GH_A10G1855/GH_D02G0556/GH_D02G0568/GH_A02G0532/GH_D04G1587/GH_A02G0547/GH_A05G0760/GH_A04G1252/GH_D10G1954/GH_D10G1956/GH_D05G0758	11
	GO:0004568	chitinase activity	8/667	62/47189	2.63894e-06	5.82767e-05	4.32879e-05	GH_A03G2334/GH_A03G2333/GH_A01G1852/GH_D02G2503/GH_D01G1968/GH_D09G2229/GH_A10G1542/GH_A13G2136	8
	GO:0006979	response to oxidative stress	17/667	313/47189	2.95579e-06	6.02527e-05	4.47557e-05	GH_D02G2136/GH_D08G2319/GH_A09G2321/GH_A09G2319/GH_A09G2317/GH_D05G3552/GH_D04G1704/GH_A08G2311/GH_D08G2611/GH_A05G3802/GH_A08G2617/GH_D10G0686/GH_A05G4223/GH_D04G0154/GH_A12G2818/GH_D09G2257/GH_D01G1643	17
	GO:0016758	transferase activity, transferring hexosyl groups	15/667	249/47189	3.21058e-06	6.07718e-05	4.51413e-05	GH_A02G1674/GH_A01G0753/GH_D05G2278/GH_A13G0419/GH_D03G0521/GH_A03G0275/GH_D10G2003/GH_A10G1912/GH_A12G2008/GH_D02G0213/GH_D13G0190/GH_D12G2006/GH_A13G0186/GH_D13G0413/GH_A05G2255	15
	GO:0098869	cellular oxidant detoxification	17/667	321/47189	4.13795e-06	7.31038e-05	5.43016e-05	GH_D02G2136/GH_D08G2319/GH_A09G2321/GH_A09G2319/GH_A09G2317/GH_D05G3552/GH_D04G1704/GH_A08G2311/GH_D08G2611/GH_A05G3802/GH_A08G2617/GH_D10G0686/GH_A05G4223/GH_D04G0154/GH_A12G2818/GH_D09G2257/GH_D01G1643	17
	GO:0000272	polysaccharide catabolic process	6/667	33/47189	6.2404e-06	0.000103357	7.67733e-05	GH_A03G2333/GH_A01G1852/GH_D11G0284/GH_D01G1968/GH_A09G2044/GH_D09G1987	6
	GO:0030246	carbohydrate binding	17/667	337/47189	7.84892e-06	0.000122015	9.06326e-05	GH_D13G0494/GH_A01G0513/GH_A09G0173/GH_D07G0123/GH_D05G1370/GH_D03G0346/GH_A13G0498/GH_A10G0276/GH_D01G0682/GH_D01G0683/GH_A12G2731/GH_A10G0386/GH_A02G1715/GH_D01G0529/GH_D01G0530/GH_D04G1467/GH_A05G1366	17
	GO:0016829	lyase activity	13/667	205/47189	8.28779e-06	0.000122015	9.06326e-05	GH_A10G1881/GH_A13G1953/GH_D12G2614/GH_A12G2594/GH_A07G1971/GH_D08G0604/GH_A12G1634/GH_D01G0282/GH_D12G1641/GH_D07G1980/GH_A09G2039/GH_D10G1973/GH_D13G1919	13
	GO:0090447	glycerol-3-phosphate 2-O-acyltransferase activity	4/667	16/47189	6.28911e-05	0.000877166	0.000651559	GH_D04G0663/GH_A12G1040/GH_A10G2449/GH_D12G0737	4
	GO:0030247	polysaccharide binding	9/667	146/47189	0.000247883	0.00328444	0.00243969	GH_D02G0180/GH_D01G0381/GH_A12G2555/GH_A02G1815/GH_D12G0553/GH_D02G0764/GH_D11G2707/GH_A09G0839/GH_D05G2932	9
	GO:0010143	cutin biosynthetic process	4/667	23/47189	0.000282866	0.0035695	0.00265143	GH_D04G0663/GH_A12G1040/GH_A10G2449/GH_D12G0737	4
	GO:0008299	isoprenoid biosynthetic process	6/667	65/47189	0.000317473	0.00382411	0.00284055	GH_A05G1770/GH_A03G0218/GH_D12G2460/GH_A12G2448/GH_D05G1803/GH_D03G1746	6
	GO:0009055	electron transfer activity	14/667	339/47189	0.000388109	0.00447169	0.00332157	GH_D08G1414/GH_D03G1211/GH_A07G2621/GH_A03G0730/GH_D06G0137/GH_D13G0375/GH_D13G0374/GH_A06G0153/GH_D07G2566/GH_D12G0245/GH_A08G1392/GH_A13G0381/GH_A13G0380/GH_A13G0377	14
	GO:0006520	cellular amino acid metabolic process	7/667	98/47189	0.000497667	0.00549507	0.00408174	GH_A13G1953/GH_A13G1736/GH_D03G1202/GH_D08G2411/GH_D13G1691/GH_A08G2405/GH_D13G1919	7
	GO:0004867	serine-type endopeptidase inhibitor activity	3/667	12/47189	0.000562335	0.00587158	0.00436142	GH_A05G2991/GH_D05G3006/GH_A11G1332	3
	GO:0016620	oxidoreductase activity, acting on the aldehyde or	5/667	48/47189	0.00057608	0.00587158	0.00436142	GH_A06G0665/GH_D07G0323/GH_A03G1621/GH_D02G1789/GH_A07G0314	5
	GO:0009116	nucleoside metabolic process	4/667	30/47189	0.000809491	0.00794501	0.00590156	GH_D07G0278/GH_D07G0076/GH_A07G0269/GH_A07G0051	4
	GO:0009817	defense response to fungus, incompatible interacti	3/667	15/47189	0.00112683	0.0102969	0.00764852	GH_D09G0792/GH_A09G0839/GH_A09G0838	3
	GO:0010047	fruit dehiscence	3/667	15/47189	0.00112683	0.0102969	0.00764852	GH_A07G1971/GH_D08G0604/GH_D07G1980	3
	GO:0016161	beta-amylase activity	4/667	34/47189	0.00131007	0.0115723	0.00859589	GH_D11G0284/GH_A09G2044/GH_D09G1987/GH_D09G0734	4
	GO:0016791	phosphatase activity	5/667	58/47189	0.00137316	0.0117383	0.00871922	GH_D04G0663/GH_A12G1040/GH_A10G2449/GH_D12G0737/GH_A05G1359	5
	GO:0050896	response to stimulus	4/667	37/47189	0.00180439	0.0149426	0.0110994	GH_D07G0226/GH_A06G1950/GH_D08G0522/GH_A10G2541	4
	GO:0016614	oxidoreductase activity, acting on CH-OH group of	7/667	125/47189	0.0020716	0.0166356	0.0123569	GH_A02G0187/GH_D10G1208/GH_D04G1941/GH_A06G2093/GH_A06G2090/GH_D06G2130/GH_D13G0194	7
	GO:0033897	ribonuclease T2 activity	3/667	21/47189	0.00309268	0.0241047	0.017905	GH_D06G2079/GH_A06G2041/GH_A12G1843	3
	GO:0016788	hydrolase activity, acting on ester bonds	9/667	221/47189	0.00447133	0.0338543	0.025147	GH_D12G0698/GH_D05G3929/GH_D02G0808/GH_A02G0792/GH_A09G2640/GH_D05G1437/GH_A05G1422/GH_A12G0689/GH_A04G0136	9
	GO:0048544	recognition of pollen	6/667	110/47189	0.00483548	0.0355945	0.0264396	GH_D08G2529/GH_A08G2522/GH_D01G0682/GH_D01G0683/GH_A12G2731/GH_A10G0386	6
	GO:0030170	pyridoxal phosphate binding	9/667	232/47189	0.00609903	0.0432742	0.0321441	GH_D12G2614/GH_A12G2594/GH_A13G1736/GH_D07G2278/GH_D05G1444/GH_D13G1691/GH_A09G2039/GH_A11G0959/GH_D11G0989	9
	GO:0032440	2-alkenal reductase [NAD(P)] activity	5/667	82/47189	0.00620535	0.0432742	0.0321441	GH_A09G2351/GH_A03G2038/GH_D08G2631/GH_A08G2635/GH_D09G2290	5
	GO:0008171	O-methyltransferase activity	5/667	84/47189	0.00686228	0.0466283	0.0346355	GH_D02G1975/GH_D10G2280/GH_D10G2202/GH_A10G2183/GH_A12G2614	5
12hpi_shared_347	GO:0045735	nutrient reservoir activity	7/251	115/47189	2.97778e-06	0.000323613	0.000232815	GH_A11G2726/GH_A11G2725/GH_D07G1485/GH_A11G2707/GH_A07G1486/GH_A07G1487/GH_D11G2745	7
	GO:0030145	manganese ion binding	7/251	123/47189	4.6563e-06	0.000323613	0.000232815	GH_A11G2726/GH_A11G2725/GH_D07G1485/GH_A11G2707/GH_A07G1486/GH_A07G1487/GH_D11G2745	7
	GO:0010214	seed coat development	3/251	13/47189	4.08837e-05	0.00180107	0.00129573	GH_A05G1470/GH_D02G2214/GH_D05G1492	3
	GO:0008970	phosphatidylcholine 1-acylhydrolase activity	3/251	14/47189	5.18292e-05	0.00180107	0.00129573	GH_A05G1470/GH_D03G1862/GH_D05G1492	3
	GO:0050660	flavin adenine dinucleotide binding	8/251	307/47189	0.000261606	0.0072656	0.00522705	GH_D02G0199/GH_D02G0198/GH_A02G0191/GH_A05G0358/GH_D10G0075/GH_D04G0740/GH_D06G0877/GH_A06G0888	8
	GO:0016114	terpenoid biosynthetic process	3/251	25/47189	0.000313623	0.0072656	0.00522705	GH_D13G1625/GH_D13G1626/GH_A13G1674	3
	GO:0016614	oxidoreductase activity, acting on CH-OH group of	5/251	125/47189	0.000571004	0.0113385	0.0081572	GH_D02G0199/GH_D02G0198/GH_A02G0191/GH_D10G0075/GH_D04G0740	5
	GO:0030247	polysaccharide binding	5/251	146/47189	0.00114775	0.0190415	0.0136989	GH_D09G1032/GH_A02G1217/GH_D02G0775/GH_D05G2937/GH_D05G2938	5
	GO:0009916	alternative oxidase activity	2/251	10/47189	0.0012329	0.0190415	0.0136989	GH_D04G1713/GH_A04G1368	2
	GO:0000287	magnesium ion binding	7/251	316/47189	0.00161333	0.0191991	0.0138123	GH_A01G2183/GH_D13G1625/GH_D13G1626/GH_D02G2214/GH_D01G2266/GH_A13G1674/GH_A05G2924	7
	GO:0015692	lead ion transport	2/251	12/47189	0.0017956	0.0191991	0.0138123	GH_A05G1253/GH_A07G0561	2
	GO:0046865	terpenoid transport	2/251	12/47189	0.0017956	0.0191991	0.0138123	GH_A05G1253/GH_A07G0561	2
	GO:0080168	abscisic acid transport	2/251	12/47189	0.0017956	0.0191991	0.0138123	GH_A05G1253/GH_A07G0561	2
	GO:0004499	N,N-dimethylaniline monooxygenase activity	3/251	51/47189	0.00256481	0.0254649	0.0183201	GH_A05G0358/GH_D06G0877/GH_A06G0888	3
	GO:0006032	chitin catabolic process	3/251	60/47189	0.00406926	0.0377085	0.0271284	GH_D07G0309/GH_D10G1347/GH_A10G1543	3
	GO:0004568	chitinase activity	3/251	62/47189	0.00446249	0.0387679	0.0278906	GH_D07G0309/GH_D10G1347/GH_A10G1543	3
	GO:0044424	intracellular part	2/251	20/47189	0.00502627	0.0395345	0.0284421	GH_A06G0532/GH_D06G0497	2
	GO:0009607	response to biotic stimulus	4/251	129/47189	0.00511958	0.0395345	0.0284421	GH_D01G0629/GH_A01G0637/GH_D10G1955/GH_D06G1976	4
	GO:0000145	exocyst	3/251	70/47189	0.00626119	0.0458055	0.0329536	GH_D04G1305/GH_A01G2360/GH_D01G2439	3
	GO:0006811	ion transport	2/251	24/47189	0.00719997	0.046609	0.0335317	GH_D10G0326/GH_D03G0236	2
	GO:0046470	phosphatidylcholine metabolic process	2/251	24/47189	0.00719997	0.046609	0.0335317	GH_D08G2049/GH_A08G2034	2
	GO:0010333	terpene synthase activity	3/251	77/47189	0.00814281	0.046609	0.0335317	GH_A01G2183/GH_D01G2266/GH_A05G2924	3
	GO:0004970	ionotropic glutamate receptor activity	2/251	26/47189	0.00841926	0.046609	0.0335317	GH_D10G0326/GH_D03G0236	2
	GO:0035235	ionotropic glutamate receptor signaling pathway	2/251	26/47189	0.00841926	0.046609	0.0335317	GH_D10G0326/GH_D03G0236	2
	GO:0070290	N-acylphosphatidylethanolamine-specific phospholip	2/251	26/47189	0.00841926	0.046609	0.0335317	GH_D08G2049/GH_A08G2034	2
	GO:0006887	exocytosis	3/251	80/47189	0.00904011	0.046609	0.0335317	GH_D04G1305/GH_A01G2360/GH_D01G2439	3
	GO:0032440	2-alkenal reductase [NAD(P)] activity	3/251	82/47189	0.00966916	0.046609	0.0335317	GH_D11G1335/GH_A11G1306/GH_A06G1711	3
	GO:0050832	defense response to fungus	3/251	82/47189	0.00966916	0.046609	0.0335317	GH_D09G1625/GH_A06G0931/GH_D01G1199	3
	GO:0004630	phospholipase D activity	2/251	28/47189	0.00972419	0.046609	0.0335317	GH_D08G2049/GH_A08G2034	2
	GO:0008171	O-methyltransferase activity	3/251	84/47189	0.0103231	0.0478304	0.0344104	GH_D12G2636/GH_A03G1811/GH_A12G2615	3
24hpi_Hai7124 unique_1256	GO:0030145	manganese ion binding	19/902	123/47189	2.76631e-12	9.84805e-10	8.32804e-10	GH_D03G1291/GH_A11G2717/GH_A11G2716/GH_A11G2711/GH_A11G2725/GH_scaffold4310_objG0001/GH_D07G0652/GH_D11G2737/GH_D07G1485/GH_D11G2739/GH_D11G2731/GH_A11G2707/GH_A11G2709/GH_A11G2703/GH_A07G1486/GH_A07G1487/GH_D04G1479/GH_D11G2748/GH_D11G2741	19
	GO:0010112	regulation of systemic acquired resistance	8/902	14/47189	4.68791e-11	8.34448e-09	7.05654e-09	GH_D13G2029/GH_A13G2055/GH_D13G1247/GH_D12G2898/GH_D08G1470/GH_A11G1116/GH_D12G1406/GH_A12G1390	8
	GO:0045735	nutrient reservoir activity	16/902	115/47189	7.16633e-10	8.50405e-08	7.19148e-08	GH_A11G2717/GH_A11G2716/GH_A11G2711/GH_A11G2725/GH_scaffold4310_objG0001/GH_D11G2737/GH_D07G1485/GH_D11G2739/GH_D11G2731/GH_A11G2707/GH_A11G2709/GH_A11G2703/GH_A07G1486/GH_A07G1487/GH_D11G2748/GH_D11G2741	16
	GO:0016762	xyloglucan:xyloglucosyl transferase activity	10/902	74/47189	1.47525e-06	0.000123891	0.000104769	GH_D02G1023/GH_D05G0061/GH_A08G0267/GH_A05G3249/GH_D05G3276/GH_A02G1657/GH_A02G1658/GH_A12G2258/GH_A08G2227/GH_A05G0056	10
	GO:0004601	peroxidase activity	19/902	274/47189	1.74004e-06	0.000123891	0.000104769	GH_A05G1731/GH_A10G1608/GH_A09G2318/GH_D05G3552/GH_D08G0854/GH_A05G3802/GH_A04G0939/GH_D09G2256/GH_D09G1625/GH_D04G1704/GH_A08G2311/GH_D08G0454/GH_A08G0433/GH_A08G0434/GH_A08G2617/GH_A08G0431/GH_D01G1199/GH_A01G1139/GH_A09G1908	19
	GO:0042546	cell wall biogenesis	10/902	78/47189	2.41237e-06	0.000143134	0.000121042	GH_D02G1023/GH_D05G0061/GH_A08G0267/GH_A05G3249/GH_D05G3276/GH_A02G1657/GH_A02G1658/GH_A12G2258/GH_A08G2227/GH_A05G0056	10
	GO:0010411	xyloglucan metabolic process	10/902	81/47189	3.42036e-06	0.00017395	0.000147101	GH_D02G1023/GH_D05G0061/GH_A08G0267/GH_A05G3249/GH_D05G3276/GH_A02G1657/GH_A02G1658/GH_A12G2258/GH_A08G2227/GH_A05G0056	10
	GO:0098869	cellular oxidant detoxification	19/902	321/47189	1.68259e-05	0.000748752	0.000633185	GH_A05G1731/GH_A10G1608/GH_A09G2318/GH_D05G3552/GH_D08G0854/GH_A05G3802/GH_A04G0939/GH_D09G2256/GH_D09G1625/GH_D04G1704/GH_A08G2311/GH_D08G0454/GH_A08G0433/GH_A08G0434/GH_A08G2617/GH_A08G0431/GH_D01G1199/GH_A01G1139/GH_A09G1908	19
	GO:0006979	response to oxidative stress	18/902	313/47189	4.05132e-05	0.00160252	0.00135518	GH_A05G1731/GH_A10G1608/GH_A09G2318/GH_D05G3552/GH_D08G0854/GH_A05G3802/GH_A04G0939/GH_D09G2256/GH_D02G1250/GH_D09G1625/GH_D04G1704/GH_A08G2311/GH_D08G0454/GH_A08G0433/GH_A08G0434/GH_A08G2617/GH_A08G0431/GH_A09G1908	18
	GO:0071555	cell wall organization	18/902	319/47189	5.17786e-05	0.00184332	0.00155881	GH_D04G1502/GH_D02G1023/GH_D05G0061/GH_A08G2527/GH_D07G1980/GH_A08G0267/GH_A02G0387/GH_A05G3249/GH_D05G3276/GH_A07G1971/GH_D08G0604/GH_A02G1657/GH_A02G1658/GH_A12G2258/GH_A12G2259/GH_D11G1649/GH_A08G2227/GH_A05G0056	18
	GO:0042744	hydrogen peroxide catabolic process	14/902	212/47189	6.61437e-05	0.00214065	0.00181025	GH_A10G1608/GH_A09G2318/GH_D05G3552/GH_D08G0854/GH_A04G0939/GH_D09G2256/GH_D09G1625/GH_D04G1704/GH_A08G2311/GH_D08G0454/GH_A08G0433/GH_A08G0434/GH_A08G2617/GH_A08G0431	14
	GO:0030246	carbohydrate binding	18/902	337/47189	0.00010395	0.00308386	0.00260788	GH_D10G2561/GH_D01G2145/GH_D07G0123/GH_D05G1370/GH_A05G4360/GH_A10G2452/GH_D11G2237/GH_A05G2073/GH_D01G0528/GH_D01G0529/GH_D01G0530/GH_A07G0116/GH_D04G1740/GH_D11G3445/GH_A01G0513/GH_A11G2199/GH_D01G0686/GH_A10G0601	18
	GO:0048046	apoplast	16/902	282/47189	0.000124344	0.00340511	0.00287954	GH_D02G1023/GH_D05G0061/GH_D04G1402/GH_A08G0267/GH_A10G1866/GH_A09G2563/GH_D12G0209/GH_A12G0197/GH_A05G3249/GH_D05G3276/GH_A02G1657/GH_A02G1658/GH_A12G2258/GH_D10G1961/GH_A08G2227/GH_A05G0056	16
	GO:0009817	defense response to fungus, incompatible interacti	4/902	15/47189	0.000153002	0.00389063	0.00329013	GH_A09G0839/GH_A09G0838/GH_D09G0793/GH_D09G0792	4
	GO:0010951	negative regulation of endopeptidase activity	5/902	29/47189	0.000204728	0.00476699	0.00403122	GH_D04G0257/GH_A05G2991/GH_D05G3006/GH_A11G1332/GH_A05G4126	5
	GO:0004842	ubiquitin-protein transferase activity	19/902	389/47189	0.000214247	0.00476699	0.00403122	GH_D09G1451/GH_A09G1498/GH_D13G0273/GH_D02G1964/GH_A13G0276/GH_A09G0938/GH_D02G1918/GH_D10G1189/GH_A01G2185/GH_D01G2268/GH_A03G1762/GH_D12G2963/GH_D09G0893/GH_D02G0717/GH_D05G0256/GH_A10G0956/GH_A02G0703/GH_D11G1799/GH_D05G1459	19
	GO:0016567	protein ubiquitination	19/902	416/47189	0.000490528	0.0102722	0.00868674	GH_D09G1451/GH_A09G1498/GH_D13G0273/GH_D02G1964/GH_A13G0276/GH_A09G0938/GH_D02G1918/GH_D10G1189/GH_A01G2185/GH_D01G2268/GH_A03G1762/GH_D12G2963/GH_D09G0893/GH_D02G0717/GH_D05G0256/GH_A10G0956/GH_A02G0703/GH_D11G1799/GH_D05G1459	19
	GO:0050896	response to stimulus	5/902	37/47189	0.000662428	0.0131014	0.0110792	GH_D07G0226/GH_A10G2575/GH_D08G1466/GH_A08G1446/GH_A07G2403	5
	GO:0008235	metalloexopeptidase activity	3/902	10/47189	0.000755498	0.0141556	0.0119708	GH_D03G1291/GH_D07G0652/GH_D04G1479	3
	GO:0050832	defense response to fungus	7/902	82/47189	0.000999817	0.0177967	0.0150499	GH_D11G2870/GH_A04G0939/GH_D09G1625/GH_A06G0931/GH_D01G1199/GH_A01G1139/GH_D13G1938	7
	GO:0009611	response to wounding	5/902	42/47189	0.00119507	0.0202593	0.0171324	GH_D05G2640/GH_A05G2616/GH_A05G2991/GH_D05G3006/GH_A11G1332	5
	GO:0004867	serine-type endopeptidase inhibitor activity	3/902	12/47189	0.00134606	0.0217817	0.0184198	GH_A05G2991/GH_D05G3006/GH_A11G1332	3
	GO:0009072	aromatic amino acid family metabolic process	3/902	13/47189	0.00172509	0.0255888	0.0216393	GH_A07G0894/GH_A12G1182/GH_D07G0895	3
	GO:0010214	seed coat development	3/902	13/47189	0.00172509	0.0255888	0.0216393	GH_A10G1866/GH_A09G2563/GH_D10G1961	3
	GO:0022891	NA	8/902	123/47189	0.00258707	0.0339137	0.0286793	GH_D07G0495/GH_A07G0491/GH_D05G1696/GH_D01G0103/GH_A02G0475/GH_D01G1135/GH_D02G0488/GH_D12G0060	8
	GO:0004553	hydrolase activity, hydrolyzing O-glycosyl compoun	17/902	410/47189	0.00262552	0.0339137	0.0286793	GH_D02G1023/GH_D05G0061/GH_D13G1629/GH_A08G0267/GH_A09G0839/GH_A09G0838/GH_D09G0793/GH_D09G0792/GH_A05G3249/GH_D05G3276/GH_D09G0803/GH_A02G1657/GH_A02G1658/GH_A12G2258/GH_A04G1662/GH_A08G2227/GH_A05G0056	17
	GO:0010047	fruit dehiscence	3/902	15/47189	0.00266737	0.0339137	0.0286793	GH_D07G1980/GH_A07G1971/GH_D08G0604	3
	GO:0048235	pollen sperm cell differentiation	3/902	15/47189	0.00266737	0.0339137	0.0286793	GH_D07G1980/GH_A07G1971/GH_D08G0604	3
24hpi_TM1 unique_218	GO:0033500	carbohydrate homeostasis	3/146	10/47189	3.42653e-06	0.000428364	0.000335713	GH_A05G2603/GH_D05G2627/GH_A05G1940	3
	GO:0072593	reactive oxygen species metabolic process	3/146	12/47189	6.25348e-06	0.000428364	0.000335713	GH_A05G2603/GH_D05G2627/GH_A05G1940	3
	GO:0007231	osmosensory signaling pathway	3/146	14/47189	1.02998e-05	0.000470355	0.000368623	GH_A05G2603/GH_D05G2627/GH_A05G1940	3
	GO:0006032	chitin catabolic process	4/146	60/47189	3.7473e-05	0.00116897	0.000916137	GH_D10G1347/GH_A06G0558/GH_A09G2294/GH_A13G2136	4
	GO:0004568	chitinase activity	4/146	62/47189	4.26632e-05	0.00116897	0.000916137	GH_D10G1347/GH_A06G0558/GH_A09G2294/GH_A13G2136	4
	GO:0004805	trehalose-phosphatase activity	3/146	27/47189	8.03589e-05	0.00183486	0.001438	GH_A12G2190/GH_D12G2208/GH_A12G2706	3
	GO:0016998	cell wall macromolecule catabolic process	3/146	43/47189	0.000326975	0.00639937	0.00501525	GH_D10G1347/GH_A06G0558/GH_A09G2294	3
	GO:0005992	trehalose biosynthetic process	3/146	53/47189	0.000606792	0.0103913	0.00814379	GH_A12G2190/GH_D12G2208/GH_A12G2706	3
	GO:0003979	UDP-glucose 6-dehydrogenase activity	2/146	13/47189	0.000725147	0.0110383	0.00865087	GH_D07G0764/GH_A07G0770	2
	GO:0016311	dephosphorylation	5/146	241/47189	0.000958325	0.0121083	0.00948943	GH_A12G2190/GH_A08G1437/GH_D05G1365/GH_D12G2208/GH_A12G2706	5
	GO:0004316	3-oxoacyl-[acyl-carrier-protein] reductase (NADPH)	2/146	15/47189	0.000972202	0.0121083	0.00948943	GH_D01G2569/GH_A01G2494	2
	GO:0030247	polysaccharide binding	4/146	146/47189	0.0011365	0.012975	0.0101686	GH_D01G0381/GH_A05G4345/GH_D02G0764/GH_D02G0769	4
	GO:0009408	response to heat	3/146	80/47189	0.0020024	0.0210265	0.0164787	GH_A05G2603/GH_D05G2627/GH_A05G1940	3
	GO:0050832	defense response to fungus	3/146	82/47189	0.00214869	0.0210265	0.0164787	GH_A05G2603/GH_D05G2627/GH_A05G1940	3
24hpi_shared_337	GO:0009965	leaf morphogenesis	4/238	48/47189	0.000103129	0.0118598	0.00933585	GH_D02G2499/GH_D01G0016/GH_A03G2330/GH_A01G0016	4
	GO:0000145	exocyst	4/238	70/47189	0.00044559	0.0169964	0.0133793	GH_D01G2439/GH_A01G1263/GH_A01G2360/GH_A04G0972	4
	GO:0004715	non-membrane spanning protein tyrosine kinase acti	3/238	32/47189	0.00056396	0.0169964	0.0133793	GH_A02G2041/GH_D10G0579/GH_D03G0020	3
	GO:0018108	peptidyl-tyrosine phosphorylation	4/238	77/47189	0.000639801	0.0169964	0.0133793	GH_A02G2041/GH_D10G0579/GH_D03G0020/GH_D12G2060	4
	GO:0006887	exocytosis	4/238	80/47189	0.000738976	0.0169964	0.0133793	GH_D01G2439/GH_A01G1263/GH_A01G2360/GH_A04G0972	4
	GO:0003830	beta-1,4-mannosylglycoprotein 4-beta-N-acetylgluco	2/238	12/47189	0.00161703	0.021904	0.0172425	GH_D05G3257/GH_A05G3230	2
	GO:0009228	thiamine biosynthetic process	2/238	13/47189	0.00190469	0.021904	0.0172425	GH_A06G1695/GH_D06G1716	2
	GO:0017089	glycolipid transporter activity	2/238	13/47189	0.00190469	0.021904	0.0172425	GH_D12G1870/GH_A12G1868	2
	GO:0046836	glycolipid transport	2/238	13/47189	0.00190469	0.021904	0.0172425	GH_D12G1870/GH_A12G1868	2
	GO:0051861	glycolipid binding	2/238	13/47189	0.00190469	0.021904	0.0172425	GH_D12G1870/GH_A12G1868	2
	GO:0010112	regulation of systemic acquired resistance	2/238	14/47189	0.00221476	0.0229831	0.018092	GH_D11G1146/GH_A13G1322	2
	GO:0048544	recognition of pollen	4/238	110/47189	0.00239824	0.0229831	0.018092	GH_A05G4066/GH_D11G3192/GH_D05G2103/GH_A11G3165	4
	GO:0015140	malate transmembrane transporter activity	2/238	16/47189	0.00290122	0.0256647	0.0202028	GH_D07G1211/GH_D07G1473	2
	GO:0019953	sexual reproduction	2/238	20/47189	0.00453302	0.0353156	0.0277999	GH_A01G1848/GH_D01G1965	2
	GO:0005516	calmodulin binding	4/238	132/47189	0.00460639	0.0353156	0.0277999	GH_A08G2342/GH_D03G0284/GH_A13G1322/GH_A02G1777	4
	GO:0004722	protein serine/threonine phosphatase activity	5/238	226/47189	0.00597536	0.0429479	0.033808	GH_D05G1073/GH_D08G2291/GH_A05G1081/GH_A04G1234/GH_D03G1588	5
96hpi_Hai7124 unique_314	GO:0010951	negative regulation of endopeptidase activity	5/205	29/47189	1.60739e-07	2.37893e-05	1.74275e-05	GH_A05G4127/GH_A05G4126/GH_D04G0257/GH_A05G2991/GH_A11G1332	5
	GO:0004553	hydrolase activity, hydrolyzing O-glycosyl compoun	10/205	410/47189	1.41482e-05	0.00104697	0.000766981	GH_D09G0392/GH_D09G0792/GH_A09G0946/GH_D09G0803/GH_D13G1629/GH_D10G0448/GH_A13G1676/GH_D09G0900/GH_A09G0838/GH_A13G2164	10
	GO:0004866	endopeptidase inhibitor activity	3/205	19/47189	7.43698e-05	0.00322691	0.00236395	GH_A05G4127/GH_A05G4126/GH_D04G0257	3
	GO:0019953	sexual reproduction	3/205	20/47189	8.72138e-05	0.00322691	0.00236395	GH_A08G1892/GH_A08G1896/GH_D08G1908	3
	GO:0016042	lipid catabolic process	5/205	116/47189	0.000159853	0.00473164	0.00346628	GH_A03G0976/GH_scaffold1629_objG0001/GH_A06G0162/GH_A05G2016/GH_D11G0513	5
	GO:0016829	lyase activity	6/205	205/47189	0.000292125	0.00720575	0.00527875	GH_A13G1953/GH_A12G2594/GH_A05G0176/GH_D05G0180/GH_A02G1959/GH_D13G1919	6
	GO:0006520	cellular amino acid metabolic process	4/205	98/47189	0.000908196	0.0124149	0.00909486	GH_A13G1953/GH_A13G1736/GH_D13G1691/GH_D13G1919	4
	GO:0009081	branched-chain amino acid metabolic process	2/205	11/47189	0.00100662	0.0124149	0.00909486	GH_D05G2671/GH_A05G2650	2
	GO:0050821	protein stabilization	2/205	11/47189	0.00100662	0.0124149	0.00909486	GH_D10G2113/GH_A10G2011	2
	GO:0052654	L-leucine transaminase activity	2/205	11/47189	0.00100662	0.0124149	0.00909486	GH_D05G2671/GH_A05G2650	2
	GO:0052655	L-valine transaminase activity	2/205	11/47189	0.00100662	0.0124149	0.00909486	GH_D05G2671/GH_A05G2650	2
	GO:0052656	L-isoleucine transaminase activity	2/205	11/47189	0.00100662	0.0124149	0.00909486	GH_D05G2671/GH_A05G2650	2
	GO:0004556	alpha-amylase activity	2/205	12/47189	0.00120449	0.0127331	0.00932797	GH_A01G1179/GH_D05G2061	2
	GO:0004867	serine-type endopeptidase inhibitor activity	2/205	12/47189	0.00120449	0.0127331	0.00932797	GH_A05G2991/GH_A11G1332	2
	GO:0042651	thylakoid membrane	2/205	13/47189	0.00141941	0.0131296	0.0096184	GH_A03G1842/GH_D02G2006	2
	GO:0071423	malate transmembrane transport	2/205	13/47189	0.00141941	0.0131296	0.0096184	GH_A06G1791/GH_D06G1824	2
	GO:0010189	vitamin E biosynthetic process	2/205	14/47189	0.00165125	0.0143756	0.0105312	GH_A13G1736/GH_D13G1691	2
	GO:0009817	defense response to fungus, incompatible interacti	2/205	15/47189	0.00189985	0.0155005	0.0113553	GH_D09G0792/GH_A09G0838	2
	GO:0015140	malate transmembrane transporter activity	2/205	16/47189	0.00216506	0.0155005	0.0113553	GH_A06G1791/GH_D06G1824	2
	GO:0080110	sporopollenin biosynthetic process	2/205	16/47189	0.00216506	0.0155005	0.0113553	GH_A12G0387/GH_A12G1835	2
	GO:0016597	amino acid binding	4/205	126/47189	0.00229018	0.0155005	0.0113553	GH_D11G2187/GH_D05G2422/GH_A11G2256/GH_A01G0018	4
	GO:0008483	transaminase activity	3/205	60/47189	0.00230412	0.0155005	0.0113553	GH_D05G1444/GH_A05G0726/GH_D05G0721	3
	GO:0009825	multidimensional cell growth	2/205	18/47189	0.00274471	0.0176616	0.0129385	GH_A03G1198/GH_D02G1383	2
	GO:0006814	sodium ion transport	2/205	23/47189	0.00447433	0.026488	0.0194045	GH_A06G1791/GH_D06G1824	2
	GO:0044763	NA	2/205	23/47189	0.00447433	0.026488	0.0194045	GH_D09G0794/GH_A09G0840	2
	GO:0010333	terpene synthase activity	3/205	77/47189	0.00466672	0.0265644	0.0194604	GH_D05G3781/GH_D04G1627/GH_D05G1667	3
	GO:0003872	6-phosphofructokinase activity	2/205	28/47189	0.00659041	0.0336338	0.0246393	GH_D07G0262/GH_A07G0253	2
	GO:0006002	fructose 6-phosphate metabolic process	2/205	28/47189	0.00659041	0.0336338	0.0246393	GH_D07G0262/GH_A07G0253	2
	GO:0061615	glycolytic process through fructose-6-phosphate	2/205	28/47189	0.00659041	0.0336338	0.0246393	GH_D07G0262/GH_A07G0253	2
	GO:0006970	response to osmotic stress	2/205	30/47189	0.00754116	0.0372031	0.027254	GH_D09G0794/GH_A09G0840	2
	GO:0004089	carbonate dehydratase activity	2/205	33/47189	0.00907567	0.043329	0.0317417	GH_A04G0892/GH_A05G2200	2
96hpi_TM1 unique_2496	GO:0042546	cell wall biogenesis	16/1897	78/47189	7.09215e-08	3.62866e-05	3.234e-05	GH_D13G0289/GH_D05G0061/GH_D11G2423/GH_D11G3583/GH_A08G0268/GH_A08G0273/GH_A08G0267/GH_D03G0528/GH_A02G1746/GH_A05G0056/GH_A10G0336/GH_A03G0394/GH_A13G0291/GH_D08G0283/GH_D02G2639/GH_D03G1581	16
	GO:0010411	xyloglucan metabolic process	16/1897	81/47189	1.23634e-07	3.62866e-05	3.234e-05	GH_D13G0289/GH_D05G0061/GH_D11G2423/GH_A08G0268/GH_A08G0273/GH_A08G0267/GH_D03G0528/GH_A02G1746/GH_A05G0056/GH_A10G0336/GH_A03G0394/GH_A13G0291/GH_A05G3806/GH_D08G0283/GH_D02G2639/GH_D03G1581	16
	GO:0016762	xyloglucan:xyloglucosyl transferase activity	15/1897	74/47189	2.13185e-07	4.17132e-05	3.71764e-05	GH_D13G0289/GH_D05G0061/GH_D11G2423/GH_A08G0268/GH_A08G0273/GH_A08G0267/GH_D03G0528/GH_A02G1746/GH_A05G0056/GH_A10G0336/GH_A03G0394/GH_A13G0291/GH_D08G0283/GH_D02G2639/GH_D03G1581	15
	GO:0005516	calmodulin binding	20/1897	132/47189	3.45977e-07	4.39258e-05	3.91484e-05	GH_D05G2654/GH_D07G1895/GH_A08G2849/GH_D09G1310/GH_A12G2874/GH_D05G0758/GH_D08G2346/GH_A08G2342/GH_A05G2629/GH_A05G0760/GH_A09G1361/GH_A07G1914/GH_D01G1031/GH_A10G0902/GH_A01G1001/GH_D07G1106/GH_A07G1124/GH_D08G2841/GH_A07G1278/GH_A06G1949	20
	GO:0004420	hydroxymethylglutaryl-CoA reductase (NADPH) activi	7/1897	14/47189	4.48986e-07	4.39258e-05	3.91484e-05	GH_D02G2102/GH_A04G1336/GH_A12G0114/GH_D12G0121/GH_D04G1676/GH_D02G2632/GH_D02G2619	7
	GO:0015936	coenzyme A metabolic process	7/1897	14/47189	4.48986e-07	4.39258e-05	3.91484e-05	GH_D02G2102/GH_A04G1336/GH_A12G0114/GH_D12G0121/GH_D04G1676/GH_D02G2632/GH_D02G2619	7
	GO:0016104	triterpenoid biosynthetic process	6/1897	10/47189	7.64929e-07	5.61266e-05	5.00223e-05	GH_D02G2102/GH_A04G1336/GH_A12G0114/GH_D04G1676/GH_D02G2632/GH_D02G2619	6
	GO:0016126	sterol biosynthetic process	6/1897	10/47189	7.64929e-07	5.61266e-05	5.00223e-05	GH_D02G2102/GH_A04G1336/GH_A12G0114/GH_D04G1676/GH_D02G2632/GH_D02G2619	6
	GO:0030247	polysaccharide binding	19/1897	146/47189	6.83863e-06	0.000446031	0.00039752	GH_D02G0180/GH_A09G1081/GH_A05G2915/GH_D01G0381/GH_D02G1877/GH_A10G2055/GH_D01G0434/GH_D02G0764/GH_D02G0769/GH_D05G2937/GH_D05G2932/GH_D05G2938/GH_D02G0775/GH_D11G1759/GH_D11G1755/GH_A05G2397/GH_A11G1723/GH_A02G0753/GH_A04G1727	19
	GO:0004722	protein serine/threonine phosphatase activity	24/1897	226/47189	1.61142e-05	0.000945906	0.000843029	GH_A10G2460/GH_A06G0724/GH_A09G0497/GH_A05G0118/GH_A12G2703/GH_D05G0124/GH_A08G0437/GH_D12G1403/GH_A12G1387/GH_D12G2729/GH_A05G0965/GH_D05G0952/GH_A11G2316/GH_D07G1405/GH_D06G0701/GH_A03G2081/GH_D03G1392/GH_A02G2054/GH_D03G0009/GH_D11G1429/GH_A01G1819/GH_D11G2133/GH_D10G2758/GH_D02G0938	24
	GO:0048544	recognition of pollen	15/1897	110/47189	3.54427e-05	0.00171259	0.00152633	GH_A04G0237/GH_D02G2012/GH_D06G1418/GH_D01G0319/GH_D01G0321/GH_D01G0323/GH_A08G2522/GH_D11G3192/GH_A10G0386/GH_A09G0889/GH_D10G0192/GH_D09G1647/GH_D01G0685/GH_A01G0683/GH_A06G2325	15
	GO:0000287	magnesium ion binding	29/1897	316/47189	3.64909e-05	0.00171259	0.00152633	GH_D05G2672/GH_D05G1387/GH_A09G1826/GH_A01G2183/GH_D13G1625/GH_D13G1626/GH_A05G1635/GH_A05G1636/GH_A05G3388/GH_A11G1284/GH_D05G3377/GH_A05G1380/GH_D04G0219/GH_D05G2178/GH_A03G2047/GH_D09G1778/GH_D01G2266/GH_A13G1674/GH_D09G1779/GH_D05G1602/GH_D09G1696/GH_D12G1916/GH_A12G1917/GH_D10G0184/GH_D10G0945/GH_D12G2320/GH_D09G1539/GH_D10G0249/GH_A10G0177	29
	GO:0031225	anchored component of membrane	8/1897	33/47189	3.79279e-05	0.00171259	0.00152633	GH_A02G0553/GH_D07G1998/GH_A07G2003/GH_A10G1851/GH_A11G1172/GH_D10G1951/GH_D11G1203/GH_D02G0571	8
	GO:0003979	UDP-glucose 6-dehydrogenase activity	5/1897	13/47189	0.000102529	0.00429888	0.00383133	GH_A03G1219/GH_D11G0775/GH_A11G0743/GH_D07G0764/GH_A07G0770	5
	GO:0004012	phospholipid-translocating ATPase activity	7/1897	31/47189	0.000188586	0.00677193	0.00603541	GH_D05G1387/GH_A05G3388/GH_D05G3377/GH_A05G1380/GH_D04G0219/GH_D12G1916/GH_A12G1917	7
	GO:0045332	phospholipid translocation	7/1897	31/47189	0.000188586	0.00677193	0.00603541	GH_D05G1387/GH_A05G3388/GH_D05G3377/GH_A05G1380/GH_D04G0219/GH_D12G1916/GH_A12G1917	7
	GO:0010215	cellulose microfibril organization	8/1897	41/47189	0.000196121	0.00677193	0.00603541	GH_A02G0553/GH_D07G1998/GH_A07G2003/GH_A10G1851/GH_A11G1172/GH_D10G1951/GH_D11G1203/GH_D02G0571	8
	GO:0009969	xyloglucan biosynthetic process	4/1897	10/47189	0.000449884	0.0145769	0.0129915	GH_A11G0079/GH_A11G1393/GH_D11G0086/GH_D11G1428	4
	GO:0006470	protein dephosphorylation	27/1897	332/47189	0.000471824	0.0145769	0.0129915	GH_D06G2063/GH_A10G2460/GH_A06G0724/GH_A09G0497/GH_D11G3036/GH_A05G0118/GH_A12G2703/GH_D05G0124/GH_D09G2410/GH_A08G0437/GH_D12G1403/GH_A12G1387/GH_D12G2729/GH_A05G0965/GH_D05G0952/GH_A11G2316/GH_D07G1405/GH_D06G0701/GH_A03G2081/GH_D03G1392/GH_A02G2054/GH_D03G0009/GH_D11G1429/GH_A01G1819/GH_D11G2133/GH_D10G2758/GH_D02G0938	27
	GO:0048046	apoplast	24/1897	282/47189	0.000498715	0.0146373	0.0130453	GH_D13G0289/GH_D05G0061/GH_D11G2423/GH_A08G0268/GH_A08G0273/GH_A08G0267/GH_A05G2000/GH_D12G0209/GH_A12G0197/GH_D03G0528/GH_A02G1746/GH_A05G0056/GH_A10G0336/GH_A03G0394/GH_A04G1059/GH_A04G1061/GH_A13G0291/GH_D08G0283/GH_A05G2499/GH_D08G2087/GH_D05G0695/GH_D05G1184/GH_D02G2639/GH_D03G1581	24
	GO:0004805	trehalose-phosphatase activity	6/1897	27/47189	0.000598419	0.0159669	0.0142303	GH_A12G2190/GH_D03G0368/GH_A02G1696/GH_D12G2732/GH_D12G2401/GH_D12G2208	6
	GO:0048367	shoot system development	6/1897	27/47189	0.000598419	0.0159669	0.0142303	GH_D06G0353/GH_A05G3388/GH_D05G3377/GH_D05G2280/GH_A06G0378/GH_A05G2258	6
	GO:0016757	transferase activity, transferring glycosyl groups	25/1897	305/47189	0.00066873	0.0160711	0.0143232	GH_D01G0837/GH_A09G1804/GH_A02G0509/GH_D11G3769/GH_D04G0538/GH_A11G1393/GH_A02G1196/GH_D13G2187/GH_A06G0828/GH_D05G2005/GH_A09G0680/GH_D02G0526/GH_D02G1823/GH_A04G1069/GH_A03G1657/GH_A01G0826/GH_D08G1742/GH_D12G2902/GH_A05G3818/GH_D04G1409/GH_D06G0810/GH_D11G1428/GH_A05G1965/GH_A13G2203/GH_D12G2320	25
	GO:0004751	ribose-5-phosphate isomerase activity	4/1897	11/47189	0.000684459	0.0160711	0.0143232	GH_A12G1694/GH_D02G1597/GH_D12G1691/GH_A03G1445	4
	GO:0009052	pentose-phosphate shunt, non-oxidative branch	4/1897	11/47189	0.000684459	0.0160711	0.0143232	GH_A12G1694/GH_D02G1597/GH_D12G1691/GH_A03G1445	4
	GO:0009415	response to water	4/1897	12/47189	0.000994059	0.0208397	0.0185732	GH_D01G1092/GH_A01G1052/GH_A05G1813/GH_D05G1848	4
	GO:0010289	homogalacturonan biosynthetic process	4/1897	12/47189	0.000994059	0.0208397	0.0185732	GH_D06G0353/GH_D05G2280/GH_A06G0378/GH_A05G2258	4
	GO:0034051	negative regulation of plant-type hypersensitive r	4/1897	12/47189	0.000994059	0.0208397	0.0185732	GH_D07G2203/GH_A07G2263/GH_D02G1896/GH_A03G1739	4
	GO:0008519	ammonium transmembrane transporter activity	6/1897	30/47189	0.00108285	0.0211878	0.0188834	GH_D01G2550/GH_D08G0691/GH_D10G1784/GH_D02G0478/GH_A08G0694/GH_D11G1435	6
	GO:0072488	ammonium transmembrane transport	6/1897	30/47189	0.00108285	0.0211878	0.0188834	GH_D01G2550/GH_D08G0691/GH_D10G1784/GH_D02G0478/GH_A08G0694/GH_D11G1435	6
	GO:0005992	trehalose biosynthetic process	8/1897	53/47189	0.00118776	0.0220417	0.0196444	GH_A12G2190/GH_D10G0376/GH_D03G0368/GH_A02G1696/GH_D12G2732/GH_A10G0361/GH_D12G2401/GH_D12G2208	8
	GO:0031012	extracellular matrix	5/1897	21/47189	0.00123914	0.0220417	0.0196444	GH_A05G3401/GH_D07G2407/GH_D11G0837/GH_D05G3363/GH_D11G0263	5
	GO:0032957	inositol trisphosphate metabolic process	5/1897	21/47189	0.00123914	0.0220417	0.0196444	GH_D05G2672/GH_D05G2178/GH_A03G2047/GH_A12G2312/GH_D12G2325	5
	GO:0016998	cell wall macromolecule catabolic process	7/1897	43/47189	0.00151805	0.0258801	0.0230654	GH_D11G1123/GH_A03G0394/GH_A11G1092/GH_D10G1349/GH_A10G1542/GH_A06G0558/GH_D03G1581	7
	GO:0070469	respiratory chain	6/1897	32/47189	0.00154311	0.0258801	0.0230654	GH_D04G1981/GH_A12G2960/GH_A04G1368/GH_A03G2425/GH_D12G2984/GH_D02G2587	6
	GO:0008970	phosphatidylcholine 1-acylhydrolase activity	4/1897	14/47189	0.00188473	0.0307316	0.0273892	GH_A09G1290/GH_A05G1470/GH_D03G1862/GH_D11G0273	4
	GO:0006629	lipid metabolic process	21/1897	259/47189	0.00196831	0.031227	0.0278307	GH_D05G2651/GH_D02G0149/GH_D10G2246/GH_D13G2107/GH_D07G2416/GH_A11G1319/GH_D11G0517/GH_A09G1290/GH_A07G1522/GH_A05G1470/GH_D03G1862/GH_D11G1183/GH_A05G2627/GH_D11G0273/GH_A10G0456/GH_D02G2447/GH_D07G1526/GH_A13G2126/GH_D10G1420/GH_A05G4021/GH_A10G1471	21
	GO:0004842	ubiquitin-protein transferase activity	28/1897	389/47189	0.00236697	0.0365634	0.0325868	GH_A01G1650/GH_D10G0371/GH_A12G2940/GH_D05G1223/GH_D09G0893/GH_A05G0251/GH_D04G1005/GH_D10G2335/GH_A03G1803/GH_A10G2238/GH_D09G1133/GH_A09G1175/GH_A09G1176/GH_A05G0969/GH_A10G1617/GH_A09G0938/GH_D12G2938/GH_D12G2963/GH_A10G0356/GH_A01G1883/GH_D07G1214/GH_D01G0612/GH_D01G1989/GH_A01G0621/GH_A02G0046/GH_A10G0183/GH_A07G1235/GH_A09G1502	28
	GO:0010256	endomembrane system organization	4/1897	15/47189	0.00248876	0.0374591	0.033385	GH_A11G1393/GH_A10G0515/GH_D10G0541/GH_D11G1428	4
	GO:0030246	carbohydrate binding	25/1897	337/47189	0.00264808	0.0380696	0.0339292	GH_D09G0166/GH_D02G2012/GH_A04G1390/GH_D12G1165/GH_D06G1418/GH_A04G1243/GH_A02G1716/GH_D10G1079/GH_D10G2561/GH_A09G0173/GH_D01G2142/GH_A12G2533/GH_D04G1577/GH_A12G1170/GH_A10G0386/GH_D01G0528/GH_D04G1467/GH_A09G0889/GH_D10G0192/GH_D09G1647/GH_A03G0901/GH_D01G0685/GH_A11G2198/GH_A01G0683/GH_A06G2325	25
	GO:0071555	cell wall organization	24/1897	319/47189	0.00265904	0.0380696	0.0339292	GH_D04G1997/GH_A13G0687/GH_D13G0289/GH_D05G0061/GH_D09G1344/GH_A08G0268/GH_A08G0273/GH_A08G0267/GH_D03G0494/GH_D09G2553/GH_D02G0403/GH_A02G1622/GH_A02G1656/GH_D03G0528/GH_D03G0526/GH_A02G1746/GH_A05G0056/GH_A10G0336/GH_A03G0394/GH_A13G0291/GH_D08G0283/GH_D02G2639/GH_D03G1581/GH_D12G2276	24
	GO:0016114	terpenoid biosynthetic process	5/1897	25/47189	0.00283112	0.0395682	0.0352648	GH_D13G1625/GH_D13G1626/GH_A08G0269/GH_D08G0282/GH_A13G1674	5
	GO:0004143	diacylglycerol kinase activity	4/1897	16/47189	0.00321351	0.0419184	0.0373594	GH_D07G0763/GH_A01G0670/GH_A08G2683/GH_A07G0769	4
	GO:0007205	protein kinase C-activating G-protein coupled rece	4/1897	16/47189	0.00321351	0.0419184	0.0373594	GH_D07G0763/GH_A01G0670/GH_A08G2683/GH_A07G0769	4
	GO:0009814	defense response, incompatible interaction	4/1897	16/47189	0.00321351	0.0419184	0.0373594	GH_D10G0371/GH_D09G0893/GH_A09G0938/GH_A10G0356	4
96hpi_shared_911	GO:0010112	regulation of systemic acquired resistance	8/674	14/47189	4.62771e-12	1.18932e-09	8.47601e-10	GH_D13G2029/GH_A13G1322/GH_A11G1116/GH_D11G1146/GH_D12G1406/GH_A12G1390/GH_D13G1247/GH_D12G2898	8
	GO:0004722	protein serine/threonine phosphatase activity	16/674	226/47189	2.03262e-07	2.61191e-05	1.86145e-05	GH_A07G1413/GH_D13G2602/GH_A13G2612/GH_D08G2291/GH_A04G1234/GH_A08G2285/GH_A09G1993/GH_A03G0387/GH_D09G1940/GH_D04G1566/GH_D13G0444/GH_A13G0441/GH_A10G0947/GH_A05G1081/GH_D05G1073/GH_D03G1588	16
	GO:0008970	phosphatidylcholine 1-acylhydrolase activity	5/674	14/47189	1.05389e-06	9.02836e-05	6.4343e-05	GH_D09G1245/GH_D08G1924/GH_D05G1492/GH_A03G0104/GH_A11G0263	5
	GO:0004842	ubiquitin-protein transferase activity	19/674	389/47189	4.32185e-06	0.000277679	0.000197895	GH_D09G1451/GH_D02G1495/GH_D13G0273/GH_A12G2915/GH_A01G2185/GH_A03G1308/GH_D05G0256/GH_D01G0202/GH_A09G1498/GH_D02G1964/GH_A13G0276/GH_D02G1918/GH_A11G1767/GH_D01G2268/GH_A03G1762/GH_D02G0717/GH_A10G0956/GH_A02G0703/GH_D11G1799	19
	GO:0006470	protein dephosphorylation	17/674	332/47189	7.39133e-06	0.000379915	0.000270756	GH_A07G1413/GH_D13G2602/GH_A13G2612/GH_D08G2291/GH_A04G1234/GH_A08G2285/GH_A09G1993/GH_A03G0387/GH_D09G1940/GH_D04G1566/GH_D13G0444/GH_A13G0441/GH_A10G0947/GH_D12G0644/GH_A05G1081/GH_D05G1073/GH_D03G1588	17
	GO:0016567	protein ubiquitination	19/674	416/47189	1.11653e-05	0.000412315	0.000293847	GH_D09G1451/GH_D02G1495/GH_D13G0273/GH_A12G2915/GH_A01G2185/GH_A03G1308/GH_D05G0256/GH_D01G0202/GH_A09G1498/GH_D02G1964/GH_A13G0276/GH_D02G1918/GH_A11G1767/GH_D01G2268/GH_A03G1762/GH_D02G0717/GH_A10G0956/GH_A02G0703/GH_D11G1799	19
	GO:0008061	chitin binding	6/674	36/47189	1.12304e-05	0.000412315	0.000293847	GH_A09G2294/GH_D09G2226/GH_D10G1347/GH_D09G2230/GH_A11G0476/GH_A10G1543	6
	GO:0004806	triglyceride lipase activity	4/674	12/47189	1.86396e-05	0.000598796	0.000426748	GH_D09G1245/GH_D08G1924/GH_A03G0104/GH_A11G0263	4
	GO:0009611	response to wounding	6/674	42/47189	2.81258e-05	0.000803148	0.000572384	GH_D05G2640/GH_A08G1518/GH_A05G2616/GH_D02G1899/GH_A02G2056/GH_A03G1742	6
	GO:0000145	exocyst	7/674	70/47189	6.46473e-05	0.00152998	0.00109038	GH_D09G0101/GH_D01G1342/GH_D04G1305/GH_A01G1263/GH_A01G2360/GH_D01G2439/GH_A05G3519	7
	GO:0047714	galactolipase activity	4/674	16/47189	6.54853e-05	0.00152998	0.00109038	GH_D09G1245/GH_D08G1924/GH_A03G0104/GH_A11G0263	4
	GO:0006887	exocytosis	7/674	80/47189	0.000151514	0.00324493	0.00231259	GH_D09G0101/GH_D01G1342/GH_D04G1305/GH_A01G1263/GH_A01G2360/GH_D01G2439/GH_A05G3519	7
	GO:0005388	calcium-transporting ATPase activity	5/674	40/47189	0.000254872	0.00472559	0.00336782	GH_A09G2409/GH_A02G1777/GH_D09G2358/GH_D09G2350/GH_D03G0284	5
	GO:0045735	nutrient reservoir activity	8/674	115/47189	0.000257425	0.00472559	0.00336782	GH_A11G2717/GH_A11G2720/GH_A11G2707/GH_A07G1486/GH_A07G1487/GH_D07G1486/GH_D07G1485/GH_D11G2748	8
	GO:0016998	cell wall macromolecule catabolic process	5/674	43/47189	0.000359948	0.00616711	0.00439515	GH_A09G2294/GH_D09G2226/GH_D10G1347/GH_D09G2230/GH_A10G1543	5
	GO:0030145	manganese ion binding	8/674	123/47189	0.000405882	0.00651948	0.00464628	GH_A11G2717/GH_A11G2720/GH_A11G2707/GH_A07G1486/GH_A07G1487/GH_D07G1486/GH_D07G1485/GH_D11G2748	8
	GO:0071219	cellular response to molecule of bacterial origin	3/674	11/47189	0.000439412	0.00664288	0.00473422	GH_A13G1322/GH_D13G1247/GH_D12G2898	3
	GO:0010224	response to UV-B	5/674	47/47189	0.000547311	0.00754035	0.00537383	GH_A13G1322/GH_D13G1247/GH_A03G0460/GH_D12G2898/GH_D03G1517	5
	GO:0006541	glutamine metabolic process	4/674	27/47189	0.000557457	0.00754035	0.00537383	GH_A12G0537/GH_D12G0552/GH_D12G0511/GH_A12G0498	4
	GO:0016762	xyloglucan:xyloglucosyl transferase activity	6/674	74/47189	0.000675472	0.0083311	0.00593738	GH_A05G3249/GH_D05G3276/GH_A02G1657/GH_A02G1658/GH_D02G1023/GH_A02G0984	6
	GO:0031408	oxylipin biosynthetic process	4/674	29/47189	0.000737572	0.0083311	0.00593738	GH_A13G1284/GH_A10G0553/GH_D10G0585/GH_D13G1213	4
	GO:0010214	seed coat development	3/674	13/47189	0.000745585	0.0083311	0.00593738	GH_A08G2077/GH_D02G2214/GH_D05G1492	3
	GO:0052544	defense response by callose deposition in cell wal	3/674	13/47189	0.000745585	0.0083311	0.00593738	GH_D01G1589/GH_A01G1504/GH_A01G1503	3
	GO:0010029	regulation of seed germination	4/674	30/47189	0.000841493	0.00901098	0.00642192	GH_A12G0052/GH_D12G0052/GH_D02G1897/GH_A03G1740	4
	GO:0042546	cell wall biogenesis	6/674	78/47189	0.000892697	0.00917693	0.00654018	GH_A05G3249/GH_D05G3276/GH_A02G1657/GH_A02G1658/GH_D02G1023/GH_A02G0984	6
	GO:0010411	xyloglucan metabolic process	6/674	81/47189	0.00108815	0.0107559	0.00766548	GH_A05G3249/GH_D05G3276/GH_A02G1657/GH_A02G1658/GH_D02G1023/GH_A02G0984	6
	GO:0032440	2-alkenal reductase [NAD(P)] activity	6/674	82/47189	0.00116008	0.0110423	0.00786958	GH_A11G1383/GH_A11G1306/GH_D11G1335/GH_A06G1711/GH_D08G2631/GH_A08G2635	6
	GO:0006629	lipid metabolic process	11/674	259/47189	0.00137461	0.011918	0.00849371	GH_D09G1245/GH_D08G1924/GH_D11G1352/GH_A11G1156/GH_D05G1492/GH_A04G1111/GH_A11G0499/GH_D04G1454/GH_A03G0104/GH_A11G0263/GH_D07G2563	11
	GO:0002229	defense response to oomycetes	3/674	16/47189	0.00141403	0.011918	0.00849371	GH_A13G1322/GH_D13G1247/GH_D12G2898	3
	GO:0009695	jasmonic acid biosynthetic process	3/674	16/47189	0.00141403	0.011918	0.00849371	GH_D05G2640/GH_A05G0335/GH_A05G2616	3
	GO:0016791	phosphatase activity	5/674	58/47189	0.00143758	0.011918	0.00849371	GH_D05G1365/GH_A10G0615/GH_A05G1360/GH_D08G1458/GH_A08G1437	5
	GO:0006032	chitin catabolic process	5/674	60/47189	0.00167397	0.0130367	0.00929096	GH_A09G2294/GH_D09G2226/GH_D10G1347/GH_D09G2230/GH_A10G1543	5
	GO:0070588	calcium ion transmembrane transport	5/674	60/47189	0.00167397	0.0130367	0.00929096	GH_A09G2409/GH_A02G1777/GH_D09G2358/GH_D09G2350/GH_D03G0284	5
	GO:0004568	chitinase activity	5/674	62/47189	0.00193769	0.0146466	0.0104383	GH_A09G2294/GH_D09G2226/GH_D10G1347/GH_D09G2230/GH_A10G1543	5
	GO:0004601	peroxidase activity	11/674	274/47189	0.00213777	0.0156973	0.0111871	GH_A05G1731/GH_D05G2627/GH_D08G0454/GH_D08G0452/GH_A08G0433/GH_A08G0434/GH_A08G0435/GH_A08G0432/GH_D01G1643/GH_A05G2603/GH_D10G1283	11
	GO:0005516	calmodulin binding	7/674	132/47189	0.00298127	0.0212829	0.0151679	GH_A13G1322/GH_A02G1777/GH_D13G1247/GH_D12G2898/GH_D08G1464/GH_A08G1444/GH_D03G0284	7
	GO:0098869	cellular oxidant detoxification	11/674	321/47189	0.00695586	0.048315	0.034433	GH_A05G1731/GH_D05G2627/GH_D08G0454/GH_D08G0452/GH_A08G0433/GH_A08G0434/GH_A08G0435/GH_A08G0432/GH_D01G1643/GH_A05G2603/GH_D10G1283	11
