# Supplementary material for: Advanced genes expression pattern greatly contributes to divergence in Verticillium wilt resistance between Gossypium barbadense and Gossupium hirsutum
Source: Front Plant Sci. 2022 Aug 1;13:979585. doi: 10.3389/fpls.2022.979585 (PMC9376480; doi:10.3389/fpls.2022.979585)
Supplement: Supplementary Table 4 — WGCNA information of TM-1 and Hai7124. [file Table_4.XLSX]

## Sheet: genes_module_color
GeneID	modlue	ArabDesc
GH_A01G0521	blue	sodium/calcium exchanger family protein / calcium-binding EF hand family protein
GH_A01G0549	blue	diacylglycerol kinase 5
GH_A01G0670	blue	GRAS family transcription factor
GH_A01G0704	blue	GDSL-like Lipase/Acylhydrolase superfamily protein
GH_A01G0783	blue	WRKY family transcription factor
GH_A01G0793	blue	RmlC-like cupins superfamily protein
GH_A01G0825	blue	beta-1%2C2-xylosyltransferase
GH_A01G0826	blue	ARM repeat superfamily protein
GH_A01G1650	blue	DNA repair helicase XPB1-like protein
GH_A01G1663	blue	sulfotransferase 17
GH_A01G2309	blue	Glutathione S-transferase family protein
GH_A01G2352	blue	glutathione S-transferase tau 7
GH_A02G0293	blue	AUX/IAA transcriptional regulator family protein
GH_A02G0372	blue	nuclear receptor family 2 group C protein
GH_A02G0678	blue	wall-associated kinase 2
GH_A02G0756	blue	NAC (No Apical Meristem) domain transcriptional regulator superfamily protein
GH_A02G0785	blue	Integrase-type DNA-binding superfamily protein
GH_A02G1617	blue	nodulin MtN21 /EamA-like transporter family protein
GH_A02G1629	blue	Haloacid dehalogenase-like hydrolase (HAD) superfamily protein
GH_A02G1696	blue	Concanavalin A-like lectin protein kinase family protein
GH_A02G1716	blue	Auxin efflux carrier family protein
GH_A02G2059	blue	Transducin family protein / WD-40 repeat family protein
GH_A03G0172	blue	Putative thiol-disulfide oxidoreductase DCC
GH_A03G0271	blue	mitogen-activated protein kinase kinase kinase 13
GH_A03G0386	blue	Haloacid dehalogenase-like hydrolase (HAD) superfamily protein
GH_A03G0558	blue	UDP-glucosyl transferase 89B1
GH_A03G0860	blue	ribose-5-phosphate isomerase 2
GH_A03G1445	blue	amino acid transporter 1
GH_A03G2427	blue	UDP-Glycosyltransferase superfamily protein
GH_A04G0039	blue	NAC (No Apical Meristem) domain transcriptional regulator superfamily protein
GH_A04G0282	blue	actin 3
GH_A04G0645	blue	O-fucosyltransferase family protein
GH_A04G1069	blue	MLP-like protein 423
GH_A04G1248	blue	terpene synthase 03
GH_A04G1281	blue	allene oxide synthase
GH_A04G1388	blue	XS domain-containing protein / XS zinc finger domain-containing protein-like protein
GH_A05G0092	blue	Mitochondrial substrate carrier family protein
GH_A05G0093	blue	sterile alpha motif (SAM) domain protein
GH_A05G0126	blue	EEIG1/EHBP1 protein amino-terminal domain protein
GH_A05G0324	blue	nuclease
GH_A05G0409	blue	NAD kinase 1
GH_A05G0713	blue	-
GH_A05G0870	blue	Thioesterase superfamily protein
GH_A05G0913	blue	HSP20-like chaperones superfamily protein
GH_A05G0923	blue	WRKY DNA-binding protein 40
GH_A05G1203	blue	transmembrane protein%2C putative (DUF247)
GH_A05G1223	blue	Regulator of Vps4 activity in the MVB pathway protein
GH_A05G1299	blue	Pyridoxal phosphate phosphatase-related protein
GH_A05G1359	blue	Pyridoxal phosphate phosphatase-related protein
GH_A05G1360	blue	Remorin family protein
GH_A05G1474	blue	sugar transporter 1
GH_A05G1666	blue	ARM repeat superfamily protein
GH_A05G1755	blue	respiratory burst oxidase homologue D
GH_A05G1940	blue	Protein kinase family protein
GH_A05G2036	blue	Eukaryotic aspartyl protease family protein
GH_A05G2085	blue	Syntaxin/t-SNARE family protein
GH_A05G2089	blue	Protein kinase superfamily protein
GH_A05G2457	blue	laccase 14
GH_A05G2498	blue	WRKY DNA-binding protein 7
GH_A05G2629	blue	lipid phosphate phosphatase 2
GH_A05G3263	blue	transmembrane protein
GH_A05G3371	blue	Bifunctional inhibitor/lipid-transfer protein/seed storage 2S albumin superfamily protein
GH_A05G3488	blue	NAC domain containing protein 83
GH_A05G3518	blue	exocyst subunit exo70 family protein C2
GH_A05G3519	blue	alpha/beta-Hydrolases superfamily protein
GH_A05G4021	blue	Tyrosine phosphatase family protein
GH_A05G4120	blue	NADPH:quinone oxidoreductase
GH_A05G4204	blue	Peroxidase superfamily protein
GH_A05G4223	blue	Pathogenesis-related thaumatin superfamily protein
GH_A06G0026	blue	IAA-amino acid hydrolase ILR1-like 6
GH_A06G0494	blue	O-fucosyltransferase family protein
GH_A06G0828	blue	monogalactosyl diacylglycerol synthase 1
GH_A06G1318	blue	SNF2 domain-containing protein / helicase domain-containing protein / zinc finger protein-like protein
GH_A06G1454	blue	hypothetical protein
GH_A06G1810	blue	WRKY DNA-binding protein 40
GH_A06G2099	blue	Mitochondrial substrate carrier family protein
GH_A07G0522	blue	phosphate transporter 3%3B2
GH_A07G0534	blue	diacylglycerol kinase1
GH_A07G0769	blue	UDP-glucose 6-dehydrogenase family protein
GH_A07G0770	blue	Leucine-rich repeat (LRR) family protein
GH_A07G0771	blue	lipid phosphate phosphatase 3
GH_A07G0818	blue	WRKY family transcription factor
GH_A07G0916	blue	unknown seed protein like 1
GH_A07G1177	blue	gibberellin 2-oxidase 6
GH_A07G1409	blue	extra-large G-like protein%2C putative (DUF3133)
GH_A07G1506	blue	heme oxygenase-like%2C multi-helical
GH_A07G1660	blue	peroxin 13
GH_A07G1777	blue	Aminotransferase-like%2C plant mobile domain family protein
GH_A07G1852	blue	receptor like protein 7
GH_A07G1953	blue	COBRA-like protein 1 precursor
GH_A07G2003	blue	ATPase E1-E2 type family protein / haloacid dehalogenase-like hydrolase family protein
GH_A07G2175	blue	ethylene response factor 1
GH_A07G2403	blue	Calcium-binding EF-hand family protein
GH_A07G2422	blue	Tetratricopeptide repeat (TPR)-like superfamily protein
GH_A08G0109	blue	Copper transport protein family
GH_A08G0127	blue	formin homology5
GH_A08G0244	blue	Xyloglucan endotransglucosylase/hydrolase family protein
GH_A08G0268	blue	Xyloglucan endotransglucosylase/hydrolase family protein
GH_A08G0273	blue	basic helix-loop-helix (bHLH) DNA-binding superfamily protein
GH_A08G0313	blue	Protein kinase superfamily protein
GH_A08G0413	blue	-
GH_A08G0763	blue	CW-type Zinc Finger
GH_A08G0806	blue	transmembrane protein
GH_A08G1194	blue	polyamine oxidase 1
GH_A08G1697	blue	Protein kinase superfamily protein
GH_A08G1877	blue	ethylene responsive element binding factor 1
GH_A08G1916	blue	RHOMBOID-like protein 3
GH_A08G2052	blue	glutathione peroxidase 6
GH_A08G2081	blue	Plant L-ascorbate oxidase
GH_A08G2244	blue	mitogen-activated protein kinase kinase kinase 13
GH_A08G2286	blue	LURP-one-like protein (DUF567)
GH_A08G2309	blue	NAD(P)-linked oxidoreductase superfamily protein
GH_A08G2420	blue	Nucleotide-diphospho-sugar transferases superfamily protein
GH_A08G2513	blue	Leucine-rich repeat (LRR) family protein
GH_A08G2635	blue	Calcium-binding EF-hand family protein
GH_A08G2713	blue	wall associated kinase-like 2
GH_A09G0205	blue	F-box family protein
GH_A09G0892	blue	erf domain protein 9
GH_A09G0918	blue	-
GH_A09G1081	blue	Tryptophan/tyrosine permease
GH_A09G1250	blue	UDP-glucosyl transferase 73C2
GH_A09G1612	blue	ALC-interacting protein 1
GH_A09G1817	blue	ferretin 1
GH_A09G1832	blue	galactinol synthase 2
GH_A09G2625	blue	WRKY family transcription factor
GH_A10G0109	blue	mitogen-activated protein kinase kinase kinase 17
GH_A10G0111	blue	B-cell receptor-associated 31-like protein
GH_A10G0112	blue	protein expression protein
GH_A10G0124	blue	basic helix-loop-helix (bHLH) DNA-binding superfamily protein
GH_A10G0181	blue	senescence-related gene 1
GH_A10G0338	blue	Integrin-linked protein kinase family
GH_A10G0348	blue	WRKY DNA-binding protein 28
GH_A10G0398	blue	Pyridoxal phosphate phosphatase-related protein
GH_A10G0617	blue	peptidase M20/M25/M40 family protein
GH_A10G0629	blue	nucleotide transporter 1
GH_A10G0776	blue	Plant invertase/pectin methylesterase inhibitor superfamily
GH_A10G0828	blue	homolog of carrot EP3-3 chitinase
GH_A10G1543	blue	myb domain protein 78
GH_A10G1914	blue	ethylene induced calmodulin binding protein
GH_A10G1921	blue	RNA-binding (RRM/RBD/RNP motifs) family protein
GH_A10G2290	blue	UDP-glucosyl transferase 85A3
GH_A10G2505	blue	Copia-like polyprotein/retrotransposon
GH_A10G2666	blue	acyl-CoA oxidase 1
GH_A11G0258	blue	heat shock factor 4
GH_A11G0495	blue	alpha/beta-Hydrolases superfamily protein
GH_A11G0499	blue	VQ motif-containing protein
GH_A11G0520	blue	CW14 protein (DUF1336)
GH_A11G0705	blue	-
GH_A11G0720	blue	osmotin 34
GH_A11G0919	blue	Late embryogenesis abundant protein
GH_A11G0963	blue	cotton fiber protein
GH_A11G1164	blue	ethylene response factor 1
GH_A11G1356	blue	hypothetical protein
GH_A11G1595	blue	-
GH_A11G1609	blue	Protein kinase superfamily protein
GH_A11G1721	blue	Methylenetetrahydrofolate reductase family protein
GH_A11G1755	blue	Endomembrane protein 70 protein family
GH_A11G1771	blue	phytosulfokine 4 precursor
GH_A11G2254	blue	-
GH_A11G2639	blue	Methyltransferase-related protein
GH_A11G3377	blue	disease resistance protein (TIR-NBS-LRR class)
GH_A11G3381	blue	UDP-Glycosyltransferase superfamily protein
GH_A11G3605	blue	-
GH_A11G3661	blue	-
GH_A11G3669	blue	Eukaryotic aspartyl protease family protein
GH_A12G0050	blue	myelin transcription factor-like protein
GH_A12G0072	blue	Adenine nucleotide alpha hydrolases-like superfamily protein
GH_A12G0273	blue	magnesium transporter%2C putative (DUF803)
GH_A12G0380	blue	CTP synthase family protein
GH_A12G0498	blue	abscisic acid (aba)-deficient 4
GH_A12G0530	blue	Class I glutamine amidotransferase-like superfamily protein
GH_A12G0537	blue	mediator of RNA polymerase II transcription subunit
GH_A12G0555	blue	hypothetical protein
GH_A12G0640	blue	nicotinate phosphoribosyltransferase 2
GH_A12G0749	blue	transmembrane protein
GH_A12G1505	blue	uclacyanin 1
GH_A12G1528	blue	cysteine-rich RLK (RECEPTOR-like protein kinase) 2
GH_A12G1635	blue	alpha/beta-Hydrolases superfamily protein
GH_A12G1875	blue	Nucleotide-diphospho-sugar transferases superfamily protein
GH_A12G2375	blue	Lactate/malate dehydrogenase family protein
GH_A12G2402	blue	1-aminocyclopropane-1-carboxylic acid (acc) synthase 6
GH_A12G2512	blue	-
GH_A12G2730	blue	CAP160 protein
GH_A12G2778	blue	Protein kinase superfamily protein
GH_A12G2828	blue	carbonic anhydrase 2
GH_A12G2944	blue	-
GH_A13G0280	blue	Cupredoxin superfamily protein
GH_A13G0377	blue	RNA-binding protein 47B
GH_A13G0384	blue	scarecrow-like 5
GH_A13G1672	blue	gibberellin 2-beta-dioxygenase
GH_A13G1786	blue	2-oxoglutarate (2OG) and Fe(II)-dependent oxygenase superfamily protein
GH_A13G1827	blue	hypothetical protein
GH_A13G2311	blue	Peroxidase superfamily protein
GH_D01G0116	blue	S-locus lectin protein kinase family protein
GH_D01G0323	blue	NAC (No Apical Meristem) domain transcriptional regulator superfamily protein
GH_D01G0636	blue	GDSL-like Lipase/Acylhydrolase superfamily protein
GH_D01G0793	blue	Stigma-specific Stig1 family protein
GH_D01G0807	blue	serine acetyltransferase 2%3B2
GH_D01G0873	blue	Protein kinase superfamily protein
GH_D01G1118	blue	-
GH_D01G1120	blue	UDP-Glycosyltransferase superfamily protein
GH_D01G1383	blue	-
GH_D01G1413	blue	glutamate decarboxylase 4
GH_D01G1621	blue	Haloacid dehalogenase-like hydrolase (HAD) superfamily protein
GH_D01G2477	blue	ammonium transporter 2
GH_D01G2550	blue	Acyl-CoA N-acyltransferases (NAT) superfamily protein
GH_D02G0376	blue	AUX/IAA transcriptional regulator family protein
GH_D02G0396	blue	ammonium transporter 1%3B1
GH_D02G0478	blue	-
GH_D02G0490	blue	myb domain protein 78
GH_D02G0608	blue	NAC (No Apical Meristem) domain transcriptional regulator superfamily protein
GH_D02G0800	blue	phospholipase A 2A
GH_D02G0946	blue	YCF20-like protein (DUF565)
GH_D02G1060	blue	basic helix-loop-helix (bHLH) DNA-binding superfamily protein
GH_D02G1282	blue	GRAM domain family protein
GH_D02G1897	blue	Thioredoxin superfamily protein
GH_D02G1929	blue	Peroxidase superfamily protein
GH_D02G2137	blue	amino acid transporter 1
GH_D02G2589	blue	Auxin efflux carrier family protein
GH_D03G0006	blue	Cupredoxin superfamily protein
GH_D03G0448	blue	Integrase-type DNA-binding superfamily protein
GH_D03G0489	blue	cellulose synthase 6
GH_D03G0494	blue	nodulin MtN21 /EamA-like transporter family protein
GH_D03G0500	blue	ribosomal protein 5B
GH_D03G0791	blue	mitogen-activated protein kinase kinase kinase 13
GH_D03G1589	blue	IQ-domain 22
GH_D03G1733	blue	Integrase-type DNA-binding superfamily protein
GH_D03G1741	blue	NB-ARC domain-containing disease resistance protein
GH_D03G1749	blue	sieve element occlusion amino-terminus protein
GH_D03G1872	blue	Transcription factor jumonji (jmj) family protein / zinc finger (C5HC2 type) family protein
GH_D03G1936	blue	sigma factor binding protein 1
GH_D04G0182	blue	aminophospholipid ATPase 1
GH_D04G0219	blue	Kunitz family trypsin and protease inhibitor protein
GH_D04G0257	blue	Tyrosine phosphatase family protein
GH_D04G0264	blue	Auxin-responsive GH3 family protein
GH_D04G0278	blue	amino acid permease 2
GH_D04G0350	blue	MAC/Perforin domain-containing protein
GH_D04G0412	blue	Myb/SANT-like DNA-binding domain protein
GH_D04G0795	blue	cytochrome P450%2C family 94%2C subfamily B%2C polypeptide 2
GH_D04G0798	blue	GDSL-like Lipase/Acylhydrolase superfamily protein
GH_D04G1127	blue	fatty acid desaturase 8
GH_D04G1454	blue	-
GH_D04G1626	blue	alternative oxidase 2
GH_D04G1713	blue	thionin-like protein
GH_D04G1876	blue	Amino acid permease family protein
GH_D05G0005	blue	thioredoxin-dependent peroxidase 1
GH_D05G0254	blue	nuclease
GH_D05G0411	blue	ubiquitin-specific protease 23
GH_D05G0539	blue	DnaJ/Hsp40 cysteine-rich domain superfamily protein
GH_D05G0621	blue	NAD kinase 1
GH_D05G0711	blue	-
GH_D05G0724	blue	Glycosyl hydrolase superfamily protein
GH_D05G0822	blue	heat shock cognate protein 70-1
GH_D05G0960	blue	Pathogenesis-related thaumatin superfamily protein
GH_D05G0961	blue	WRKY DNA-binding protein 40
GH_D05G1205	blue	zinc finger (C3HC4-type RING finger) family protein
GH_D05G1223	blue	transmembrane protein%2C putative (DUF247)
GH_D05G1224	blue	Pyridoxal phosphate phosphatase-related protein
GH_D05G1365	blue	GDSL lipase 1
GH_D05G1437	blue	SBP (S-ribonuclease binding protein) family protein
GH_D05G1479	blue	cytochrome P450%2C family 710%2C subfamily A%2C polypeptide 1
GH_D05G1523	blue	WRKY DNA-binding protein 28
GH_D05G1538	blue	hypothetical protein
GH_D05G1736	blue	DNA polymerase epsilon catalytic subunit A
GH_D05G1964	blue	Protein kinase family protein
GH_D05G2067	blue	transmembrane protein
GH_D05G2075	blue	related to AP2 1
GH_D05G2085	blue	-
GH_D05G2105	blue	FAD/NAD(P)-binding oxidoreductase family protein
GH_D05G2162	blue	2-oxoglutarate (2OG) and Fe(II)-dependent oxygenase superfamily protein
GH_D05G2251	blue	Pheophorbide a oxygenase family protein with Rieske 2Fe-2S domain-containing protein
GH_D05G2373	blue	polyadenylate-binding protein 1-B-binding protein
GH_D05G2427	blue	laccase 14
GH_D05G2504	blue	Integrase-type DNA-binding superfamily protein
GH_D05G2553	blue	WRKY DNA-binding protein 7
GH_D05G2654	blue	ARM repeat superfamily protein
GH_D05G2861	blue	-
GH_D05G2889	blue	Protein kinase superfamily protein
GH_D05G2938	blue	transmembrane protein
GH_D05G3275	blue	Disease resistance-responsive (dirigent-like protein) family protein
GH_D05G3987	blue	UDP-Glycosyltransferase superfamily protein
GH_D05G4035	blue	Pathogenesis-related thaumatin superfamily protein
GH_D06G0011	blue	-
GH_D06G0205	blue	oxophytodienoate-reductase 3
GH_D06G0808	blue	Protein kinase superfamily protein
GH_D06G0819	blue	transmembrane protein
GH_D06G0847	blue	monogalactosyl diacylglycerol synthase 1
GH_D06G1149	blue	Major facilitator superfamily protein
GH_D06G1432	blue	nudix hydrolase homolog 2
GH_D06G1850	blue	-
GH_D06G2065	blue	Transcription elongation factor (TFIIS) family protein
GH_D06G2091	blue	WRKY DNA-binding protein 40
GH_D06G2141	blue	Protein kinase superfamily protein
GH_D07G0030	blue	diacylglycerol kinase1
GH_D07G0763	blue	UDP-glucose 6-dehydrogenase family protein
GH_D07G0764	blue	SCARECROW-like 14
GH_D07G1074	blue	OTU-like cysteine protease family protein
GH_D07G1193	blue	Dof-type zinc finger DNA-binding family protein
GH_D07G1477	blue	Calcium-binding EF-hand family protein
GH_D07G1838	blue	Seven transmembrane MLO family protein
GH_D07G1895	blue	WRKY family transcription factor
GH_D07G2048	blue	RmlC-like cupins superfamily protein
GH_D07G2245	blue	Ikzf5 (DUF668)
GH_D07G2291	blue	P-loop containing nucleoside triphosphate hydrolases superfamily protein
GH_D07G2394	blue	GRAM domain family protein
GH_D07G2555	blue	LURP-one-like protein (DUF567)
GH_D08G0081	blue	basic helix-loop-helix (bHLH) DNA-binding superfamily protein
GH_D08G0331	blue	Protein kinase superfamily protein
GH_D08G0434	blue	ethylene-forming enzyme
GH_D08G0563	blue	Eukaryotic aspartyl protease family protein
GH_D08G0745	blue	trehalose phosphatase/synthase 11
GH_D08G0959	blue	Calcium-dependent protein kinase (CDPK) family protein
GH_D08G1200	blue	Auxin-responsive GH3 family protein
GH_D08G1534	blue	WRKY family transcription factor
GH_D08G1609	blue	polyamine oxidase 1
GH_D08G1708	blue	-
GH_D08G1879	blue	ACT domain repeat 8
GH_D08G2023	blue	mitogen-activated protein kinase kinase kinase 13
GH_D08G2292	blue	galactinol synthase 2
GH_D08G2324	blue	ubiquitin-associated protein (DUF1068)
GH_D08G2842	blue	erf domain protein 9
GH_D09G0874	blue	hypothetical protein
GH_D09G1336	blue	calcium-dependent protein kinase 32
GH_D09G1346	blue	transmembrane protein
GH_D09G1435	blue	Late embryogenesis abundant (LEA) hydroxyproline-rich glycoprotein family
GH_D09G1466	blue	Homeodomain-like superfamily protein
GH_D09G1768	blue	Serine/Threonine kinase family catalytic domain protein
GH_D09G1870	blue	cytokinin response factor 4
GH_D09G1934	blue	Protein kinase superfamily protein
GH_D09G2264	blue	2-oxoglutarate (2OG) and Fe(II)-dependent oxygenase superfamily protein
GH_D09G2401	blue	type one serine/threonine protein phosphatase 6
GH_D09G2410	blue	HAL2-like protein
GH_D10G0249	blue	Integrin-linked protein kinase family
GH_D10G0362	blue	cysteine-rich RLK (RECEPTOR-like protein kinase) 42
GH_D10G0943	blue	wall associated kinase-like 1
GH_D10G1454	blue	Ca2+-binding protein 1
GH_D10G1981	blue	myb domain protein 78
GH_D10G2011	blue	HCO3- transporter family
GH_D10G2024	blue	glycosyltransferase 18
GH_D11G0086	blue	MATE efflux family protein
GH_D11G0094	blue	1-aminocyclopropane-1-carboxylic acid (acc) synthase 6
GH_D11G0223	blue	subtilisin-like serine protease 3
GH_D11G0238	blue	alpha/beta-Hydrolases superfamily protein
GH_D11G0273	blue	RAS 5
GH_D11G0274	blue	calcineurin B-like protein 1
GH_D11G0281	blue	reversibly glycosylated polypeptide 3
GH_D11G0377	blue	Leucine-rich repeat protein kinase family protein
GH_D11G0440	blue	VQ motif-containing protein
GH_D11G0540	blue	hypothetical protein
GH_D11G0650	blue	CBL-interacting protein kinase 9
GH_D11G1075	blue	ethylene response factor 1
GH_D11G1389	blue	Exostosin family protein
GH_D11G1428	blue	Protein phosphatase 2C family protein
GH_D11G1429	blue	hypothetical protein
GH_D11G1625	blue	Methylenetetrahydrofolate reductase family protein
GH_D11G1788	blue	Endomembrane protein 70 protein family
GH_D11G1803	blue	basic leucine-zipper 2
GH_D11G1929	blue	squalene epoxidase 2
GH_D11G2197	blue	NAD(P)-binding Rossmann-fold superfamily protein
GH_D11G2928	blue	-
GH_D11G3697	blue	Haloacid dehalogenase-like hydrolase (HAD) superfamily protein
GH_D11G3756	blue	hypothetical protein
GH_D12G0129	blue	Adenine nucleotide alpha hydrolases-like superfamily protein
GH_D12G0279	blue	Integrase-type DNA-binding superfamily protein
GH_D12G1003	blue	Ankyrin repeat family protein
GH_D12G1137	blue	Protein phosphatase 2C family protein
GH_D12G1403	blue	NIM1-interacting 1
GH_D12G1406	blue	cysteine-rich RLK (RECEPTOR-like protein kinase) 2
GH_D12G1642	blue	ribose-5-phosphate isomerase 2
GH_D12G1691	blue	related to ABI3/VP1 1
GH_D12G1890	blue	Protein kinase superfamily protein
GH_D12G1919	blue	seed imbibition 2
GH_D12G2058	blue	HVA22 homologue E
GH_D12G2099	blue	UDP-glycosyltransferase 73B4
GH_D12G2257	blue	Transcription factor jumonji (jmj) family protein / zinc finger (C5HC2 type) family protein
GH_D12G2283	blue	Protein kinase superfamily protein
GH_D12G2343	blue	ethylene responsive element binding factor 1
GH_D12G2364	blue	Haloacid dehalogenase-like hydrolase (HAD) superfamily protein
GH_D12G2401	blue	Lactate/malate dehydrogenase family protein
GH_D12G2412	blue	TRP-like ion channel protein (Protein of unknown function%2C DUF599)
GH_D12G2661	blue	highly ABA-induced PP2C protein 3
GH_D12G2729	blue	Copper transport protein family
GH_D12G2775	blue	Copper transport protein family
GH_D12G2776	blue	carbonic anhydrase 2
GH_D12G2968	blue	nitrate transporter 1.5
GH_D13G0128	blue	Plant basic secretory protein (BSP) family protein
GH_D13G0429	blue	Protein phosphatase 2C family protein
GH_D13G0444	blue	beta-1%2C4-xylosidase
GH_D13G0457	blue	amino acid permease 7
GH_D13G1466	blue	2-oxoglutarate (2OG) and Fe(II)-dependent oxygenase superfamily protein
GH_D13G1761	blue	Tyrosine phosphatase family protein
GH_D13G1768	blue	guanosine-3'%2C5'-bis (diphosphate) 3'-pyrophosphohydrolase%2C putative (DUF2215)
GH_D13G1845	blue	fatty acid desaturase 6
GH_D13G2107	blue	O-fucosyltransferase family protein
GH_D13G2187	blue	2-oxoglutarate (2OG) and Fe(II)-dependent oxygenase superfamily protein
GH_D13G2230	blue	fatty acyl-ACP thioesterases B
GH_D13G2239	blue	copper ion binding / electron carrier protein
GH_D13G2276	blue	blue-copper-binding protein
GH_D13G2277	blue	phosphatidate cytidylyltransferase family protein
GH_D13G2594	blue	heat shock protein 70B
GH_D13G2613	blue	Amino acid permease family protein
GH_scaffold1196_objG0001	blue	NB-ARC domain-containing disease resistance protein
GH_scaffold25931_objG0001	blue	-
GH_scaffold3303_objG0001	blue	NAD(P)-linked oxidoreductase superfamily protein
GH_scaffold4610_objG0001	blue	NAD(P)-linked oxidoreductase superfamily protein
GH_scaffold6732_objG0001	blue	Leucine-rich repeat (LRR) family protein
GH_A01G0238	brown	Leucine-rich repeat transmembrane protein kinase
GH_A01G0448	brown	RING membrane-anchor 3
GH_A01G0621	brown	thioredoxin H-type 1
GH_A01G1118	brown	-
GH_A01G1188	brown	-
GH_A01G1335	brown	-
GH_A01G1337	brown	-
GH_A01G1339	brown	Protein kinase superfamily protein
GH_A01G1573	brown	PLANT CADMIUM RESISTANCE 2
GH_A01G1587	brown	high-affinity nickel-transport family protein
GH_A01G1809	brown	SKU5 similar 5
GH_A01G1842	brown	lysm domain GPI-anchored protein 2 precursor
GH_A01G1875	brown	calmodulin 8
GH_A02G0367	brown	ethylene response factor 1
GH_A02G0409	brown	RING/U-box superfamily protein
GH_A02G0576	brown	WRKY DNA-binding protein 48
GH_A02G0585	brown	Calcium-binding EF-hand family protein
GH_A02G0765	brown	Eukaryotic aspartyl protease family protein
GH_A02G0788	brown	Late embryogenesis abundant (LEA) hydroxyproline-rich glycoprotein family
GH_A02G1171	brown	wall-associated kinase 2
GH_A02G1217	brown	NAD(P)-binding Rossmann-fold superfamily protein
GH_A02G1518	brown	cellulose synthase 6
GH_A02G1622	brown	cellulose synthase-like D3
GH_A02G1656	brown	basic helix-loop-helix (bHLH) DNA-binding superfamily protein
GH_A02G1735	brown	Protein kinase superfamily protein
GH_A02G1815	brown	Protein phosphatase 2C family protein
GH_A02G2054	brown	Transcription factor jumonji (jmj) family protein / zinc finger (C5HC2 type) family protein
GH_A03G0027	brown	IQ-domain 22
GH_A03G0236	brown	RHOMBOID-like 2
GH_A03G0245	brown	Cupredoxin superfamily protein
GH_A03G0730	brown	Regulator of Vps4 activity in the MVB pathway protein
GH_A03G1127	brown	D-aminoacyl-tRNA deacylase
GH_A03G1249	brown	PLANT CADMIUM RESISTANCE 2
GH_A03G1397	brown	transmembrane protein
GH_A03G1446	brown	alpha/beta-Hydrolases superfamily protein
GH_A03G1900	brown	Nucleotide-sugar transporter family protein
GH_A03G1925	brown	Transmembrane amino acid transporter family protein
GH_A03G1943	brown	NAD(P)-binding Rossmann-fold superfamily protein
GH_A03G2083	brown	CYTOCHROME C-1
GH_A03G2425	brown	fatty acid desaturase 8
GH_A04G1111	brown	hydroxyproline-rich glycoprotein family protein
GH_A04G1381	brown	extra-large G-protein 1
GH_A04G1566	brown	NAD(P)-binding Rossmann-fold superfamily protein
GH_A05G0237	brown	MAP kinase kinase 2
GH_A05G0317	brown	hypothetical protein
GH_A05G0582	brown	Eukaryotic aspartyl protease family protein
GH_A05G0629	brown	basic helix-loop-helix (bHLH) DNA-binding superfamily protein
GH_A05G0705	brown	Ras-related small GTP-binding family protein
GH_A05G0983	brown	UDP-N-acetylglucosamine (UAA) transporter family
GH_A05G0989	brown	-
GH_A05G1012	brown	Pyridoxal phosphate phosphatase-related protein
GH_A05G1362	brown	MAC/Perforin domain-containing protein
GH_A05G1532	brown	B-cell lymphoma 6 protein
GH_A05G1540	brown	MAC/Perforin domain-containing protein
GH_A05G1605	brown	MYB-like 102
GH_A05G1670	brown	ERD (early-responsive to dehydration stress) family protein
GH_A05G1732	brown	cold-regulated 47
GH_A05G1813	brown	alpha/beta-Hydrolases superfamily protein
GH_A05G1881	brown	Cyclin family protein
GH_A05G1910	brown	Nucleotide-diphospho-sugar transferases superfamily protein
GH_A05G1965	brown	DA1
GH_A05G1969	brown	Protein kinase superfamily protein
GH_A05G2001	brown	transmembrane protein
GH_A05G2044	brown	Calcium-dependent lipid-binding (CaLB domain) family protein
GH_A05G2063	brown	-
GH_A05G2074	brown	transcription factor-like protein
GH_A05G2155	brown	S-adenosyl-L-methionine-dependent methyltransferases superfamily protein
GH_A05G2258	brown	amino acid permease 3
GH_A05G2377	brown	Protein kinase superfamily protein
GH_A05G2915	brown	RNA-binding (RRM/RBD/RNP motifs) family protein
GH_A05G3162	brown	Protein kinase superfamily protein
GH_A05G3186	brown	OBP32pep%2C putative (DUF220)
GH_A05G3251	brown	Integral membrane Yip1 family protein
GH_A05G3664	brown	NAC (No Apical Meristem) domain transcriptional regulator superfamily protein
GH_A05G4026	brown	Chaperone protein htpG family protein
GH_A06G0024	brown	SAUR-like auxin-responsive protein family
GH_A06G0047	brown	polyol transporter%2C putative (DUF1195)
GH_A06G0101	brown	N-terminal nucleophile aminohydrolases (Ntn hydrolases) superfamily protein
GH_A06G0211	brown	S-adenosyl-L-methionine-dependent methyltransferases superfamily protein
GH_A06G0378	brown	aldehyde dehydrogenase 2C4
GH_A06G0665	brown	alternative NAD(P)H dehydrogenase 1
GH_A06G1464	brown	NAD(P)H dehydrogenase B2
GH_A06G1465	brown	Guanylate-binding family protein
GH_A06G1553	brown	STRUBBELIG-receptor family 8
GH_A06G1757	brown	RING/U-box superfamily protein
GH_A06G2065	brown	FAD-binding Berberine family protein
GH_A06G2093	brown	K+ transporter 1
GH_A07G0024	brown	Integrase-type DNA-binding superfamily protein
GH_A07G0191	brown	Pheophorbide a oxygenase family protein with Rieske 2Fe-2S domain-containing protein
GH_A07G1151	brown	Seven transmembrane MLO family protein
GH_A07G1278	brown	Fatty acid/sphingolipid desaturase
GH_A07G1522	brown	Calcium-binding EF-hand family protein
GH_A07G1642	brown	Integrase-type DNA-binding superfamily protein
GH_A07G1724	brown	G1/S-specific cyclin-E protein
GH_A07G1814	brown	Auxin-responsive family protein
GH_A07G1847	brown	Seven transmembrane MLO family protein
GH_A07G1914	brown	transmembrane protein
GH_A07G2180	brown	-
GH_A07G2638	brown	ethylene-forming enzyme
GH_A08G0563	brown	peptidase M50B-like protein
GH_A08G0593	brown	Calcium-dependent protein kinase (CDPK) family protein
GH_A08G1195	brown	Peptide chain release factor 1
GH_A08G1395	brown	glycerol-3-phosphate acyltransferase 3
GH_A08G1437	brown	WRKY family transcription factor
GH_A08G1594	brown	LOB domain-containing protein 18
GH_A08G1603	brown	-
GH_A08G1737	brown	galactinol synthase 2
GH_A08G2316	brown	invertase H
GH_A08G2317	brown	plasma protein
GH_A08G2520	brown	non-intrinsic ABC protein 11
GH_A08G2571	brown	Protein kinase superfamily protein
GH_A09G0346	brown	cytochrome P450%2C family 71%2C subfamily B%2C polypeptide 34
GH_A09G0622	brown	phosphatidylinositol-speciwc phospholipase C4
GH_A09G1079	brown	NAC domain containing protein 61
GH_A09G1142	brown	calmodulin 7
GH_A09G1198	brown	Inositol phosphorylceramide synthase 1
GH_A09G1782	brown	2-oxoglutarate (2OG) and Fe(II)-dependent oxygenase superfamily protein
GH_A09G1815	brown	S-locus lectin protein kinase family protein
GH_A09G1919	brown	Integrase-type DNA-binding superfamily protein
GH_A09G1948	brown	methionine gamma-lyase
GH_A09G2037	brown	-
GH_A09G2044	brown	ATPase E1-E2 type family protein / haloacid dehalogenase-like hydrolase family protein
GH_A09G2409	brown	cadherin EGF LAG seven-pass G-type receptor%2C putative (DUF3527)
GH_A09G2487	brown	B3 domain-containing transcription repressor VAL1
GH_A10G0220	brown	-
GH_A10G0324	brown	phosphatidylinositol-4-phosphate 5-kinase family protein
GH_A10G0515	brown	Thioesterase superfamily protein
GH_A10G0819	brown	Phosphatidylinositol N-acetyglucosaminlytransferase subunit P-like protein
GH_A10G2325	brown	Protein kinase superfamily protein
GH_A11G0163	brown	reversibly glycosylated polypeptide 3
GH_A11G0360	brown	mitogen-activated protein kinase kinase kinase 5
GH_A11G0489	brown	Uncharacterized protein family (UPF0041)
GH_A11G0668	brown	Transmembrane amino acid transporter family protein
GH_A11G0714	brown	binding protein
GH_A11G0844	brown	Remorin family protein
GH_A11G0899	brown	transmembrane protein-like protein
GH_A11G0943	brown	Bifunctional inhibitor/lipid-transfer protein/seed storage 2S albumin superfamily protein
GH_A11G1296	brown	Exostosin family protein
GH_A11G1393	brown	recA DNA recombination family protein
GH_A11G1419	brown	phosphorylcholine cytidylyltransferase
GH_A11G1628	brown	little nuclei1
GH_A11G1677	brown	cysteine-rich/transmembrane domain A-like protein
GH_A11G2270	brown	ubiquitin hydrolase
GH_A11G2702	brown	RmlC-like cupins superfamily protein
GH_A11G2729	brown	Pyridoxal-dependent decarboxylase family protein
GH_A11G2862	brown	Cytidine/deoxycytidylate deaminase family protein
GH_A11G2873	brown	cation exchanger 11
GH_A11G2958	brown	Transcription elongation factor (TFIIS) family protein
GH_A11G3496	brown	beta-1%2C4-xylosidase
GH_A12G0182	brown	SKU5 similar 5
GH_A12G0340	brown	copper-exporting ATPase / responsive-to-antagonist 1 / copper-transporting ATPase (RAN1)
GH_A12G0471	brown	LOB domain-containing protein 41
GH_A12G0533	brown	armadillo repeat only 2
GH_A12G0592	brown	polyamine oxidase 2
GH_A12G1054	brown	putative glucosamine-fructose-6-phosphate aminotransferase
GH_A12G1170	brown	NIM1-interacting 1
GH_A12G1390	brown	cysteine-rich RLK (RECEPTOR-like protein kinase) 3
GH_A12G1636	brown	RING/FYVE/PHD zinc finger superfamily protein
GH_A12G1845	brown	proline-rich extensin-like receptor kinase 10
GH_A12G1920	brown	HVA22 homologue E
GH_A12G2101	brown	Transcription factor jumonji (jmj) family protein / zinc finger (C5HC2 type) family protein
GH_A12G2267	brown	hypothetical protein
GH_A12G2292	brown	Nucleoporin autopeptidase
GH_A12G2627	brown	ubiquitin conjugating enzyme 9
GH_A12G2716	brown	Concanavalin A-like lectin protein kinase family protein
GH_A13G0498	brown	FMN-linked oxidoreductases superfamily protein
GH_A13G0990	brown	arginine decarboxylase 2
GH_A13G0995	brown	Integrase-type DNA-binding superfamily protein
GH_A13G1387	brown	cytosolic invertase 2
GH_A13G1433	brown	LORELEI-LIKE-GPI-ANCHORED PROTEIN 1
GH_A13G1519	brown	2-oxoglutarate (2OG) and Fe(II)-dependent oxygenase superfamily protein
GH_A13G1826	brown	O-Glycosyl hydrolases family 17 protein
GH_A13G2001	brown	Hypoxia-responsive family protein
GH_A13G2030	brown	hypothetical protein
GH_A13G2065	brown	Octicosapeptide/Phox/Bem1p (PB1) domain-containing protein / tetratricopeptide repeat (TPR)-containing protein
GH_A13G2105	brown	fatty acid desaturase 6
GH_A13G2126	brown	O-fucosyltransferase family protein
GH_A13G2203	brown	2-oxoglutarate (2OG) and Fe(II)-dependent oxygenase superfamily protein
GH_A13G2340	brown	O-Glycosyl hydrolases family 17 protein
GH_A13G2559	brown	ACT-like protein tyrosine kinase family protein
GH_D01G0018	brown	ethylene-dependent gravitropism-deficient and yellow-green-like 3
GH_D01G0096	brown	taximin
GH_D01G0198	brown	jasmonate-zim-domain protein 10
GH_D01G0211	brown	Leucine-rich repeat (LRR) family protein
GH_D01G0227	brown	Curculin-like (mannose-binding) lectin family protein
GH_D01G0528	brown	GRAS family transcription factor
GH_D01G0701	brown	beta-1%2C2-xylosyltransferase
GH_D01G0837	brown	cytochrome P450%2C family 71%2C subfamily B%2C polypeptide 14
GH_D01G0860	brown	Dehydrin family protein
GH_D01G1092	brown	transferases%2C transferring glycosyl groups
GH_D01G1331	brown	-
GH_D01G1415	brown	UDP-glucosyl transferase 74B1
GH_D01G1589	brown	LYS/HIS transporter 7
GH_D01G1958	brown	Glutathione S-transferase family protein
GH_D01G2430	brown	calmodulin 8
GH_D02G0392	brown	hypothetical protein
GH_D02G0413	brown	Tetratricopeptide repeat (TPR)-like superfamily protein
GH_D02G0462	brown	Eukaryotic aspartyl protease family protein
GH_D02G0802	brown	OPC-8:0 CoA ligase1
GH_D02G1019	brown	RNA-binding (RRM/RBD/RNP motifs) family protein
GH_D02G1350	brown	hydroxyproline-rich glycoprotein family protein
GH_D02G1893	brown	alpha/beta-Hydrolases superfamily protein
GH_D02G2066	brown	GRAM domain-containing protein / ABA-responsive protein-like protein
GH_D02G2067	brown	transmembrane protein%2C putative (DUF677)
GH_D02G2209	brown	NAD(P)-binding Rossmann-fold superfamily protein
GH_D02G2251	brown	Undecaprenyl pyrophosphate synthetase family protein
GH_D03G0022	brown	BTB and TAZ domain protein 4
GH_D03G0282	brown	calcium ATPase 2
GH_D03G0284	brown	basic helix-loop-helix (bHLH) DNA-binding superfamily protein
GH_D03G0329	brown	Haloacid dehalogenase-like hydrolase (HAD) superfamily protein
GH_D03G0368	brown	Late embryogenesis abundant (LEA) hydroxyproline-rich glycoprotein family
GH_D03G0892	brown	nuclear protein X1
GH_D03G1184	brown	Cupredoxin superfamily protein
GH_D03G1211	brown	DCD (Development and Cell Death) domain protein
GH_D03G1264	brown	Haloacid dehalogenase-like hydrolase (HAD) superfamily protein
GH_D03G1407	brown	nitrate transporter 2.3
GH_D03G1562	brown	NADPH:quinone oxidoreductase
GH_D04G0174	brown	NAC (No Apical Meristem) domain transcriptional regulator superfamily protein
GH_D04G0347	brown	Raffinose synthase family protein
GH_D04G0583	brown	ABC-2 type transporter family protein
GH_D04G0624	brown	O-fucosyltransferase family protein
GH_D04G1409	brown	Protein kinase superfamily protein
GH_D04G1578	brown	hydroxy methylglutaryl CoA reductase 1
GH_D04G1676	brown	hydroxyproline-rich glycoprotein family protein
GH_D04G1729	brown	early nodulin-like protein
GH_D05G0186	brown	Leucine-rich repeat (LRR) family protein
GH_D05G0229	brown	proline extensin-like receptor kinase 1
GH_D05G0242	brown	Transducin/WD40 repeat-like superfamily protein
GH_D05G0256	brown	N-MYC downregulated-like 2
GH_D05G0438	brown	hypothetical protein
GH_D05G0580	brown	VQ motif-containing protein
GH_D05G0622	brown	Eukaryotic aspartyl protease family protein
GH_D05G0629	brown	-
GH_D05G0815	brown	Ring/U-Box superfamily protein
GH_D05G0859	brown	pol-like 5
GH_D05G0952	brown	mitogen-activated protein kinase 3
GH_D05G1003	brown	pleiotropic drug resistance 12
GH_D05G1249	brown	cytochrome P450 family protein
GH_D05G1268	brown	pyridoxine biosynthesis 1.2
GH_D05G1300	brown	Pyridoxal phosphate phosphatase-related protein
GH_D05G1364	brown	ATPase E1-E2 type family protein / haloacid dehalogenase-like hydrolase family protein
GH_D05G1387	brown	MAC/Perforin domain-containing protein
GH_D05G1561	brown	B-cell lymphoma 6 protein
GH_D05G1567	brown	ATP binding cassette protein 1
GH_D05G1735	brown	ERD (early-responsive to dehydration stress) family protein
GH_D05G1763	brown	DA1
GH_D05G2007	brown	Protein kinase superfamily protein
GH_D05G2036	brown	Cellulose-synthase-like C12
GH_D05G2161	brown	Inositol 1%2C3%2C4-trisphosphate 5/6-kinase family protein
GH_D05G2178	brown	S-adenosyl-L-methionine-dependent methyltransferases superfamily protein
GH_D05G2280	brown	amino acid permease 3
GH_D05G2397	brown	choline kinase 1
GH_D05G2487	brown	allene oxide synthase
GH_D05G2640	brown	Pollen Ole e 1 allergen and extensin family protein
GH_D05G2711	brown	Protein kinase superfamily protein
GH_D05G2937	brown	alpha/beta-Hydrolases superfamily protein
GH_D05G3260	brown	lipid phosphate phosphatase 2
GH_D05G3285	brown	phytosulfokine 4 precursor
GH_D06G0234	brown	Galactosyltransferase family protein
GH_D06G0416	brown	O-fucosyltransferase family protein
GH_D06G0810	brown	SNF2 domain-containing protein / helicase domain-containing protein / zinc finger protein-like protein
GH_D06G1451	brown	Guanylate-binding family protein
GH_D06G1525	brown	RAB GTPase homolog A1C
GH_D06G1567	brown	Ankyrin repeat family protein
GH_D06G1675	brown	C2 calcium/lipid-binding and GRAM domain containing protein
GH_D06G1852	brown	6-phosphogluconate dehydrogenase family protein
GH_D06G1864	brown	Transmembrane amino acid transporter family protein
GH_D06G1874	brown	RING/U-box superfamily protein
GH_D06G2105	brown	Calcium-dependent lipid-binding (CaLB domain) family protein
GH_D06G2410	brown	K+ transporter 1
GH_D07G0032	brown	EIN3-binding F box protein 1
GH_D07G0421	brown	WRKY family transcription factor
GH_D07G0917	brown	potyvirus VPg interacting protein (DUF1423)
GH_D07G0965	brown	Calcium-binding endonuclease/exonuclease/phosphatase family
GH_D07G1439	brown	AGC (cAMP-dependent%2C cGMP-dependent and protein kinase C) kinase family protein
GH_D07G1755	brown	Auxin-responsive family protein
GH_D07G1830	brown	phosphorylcholine cytidylyltransferase
GH_D07G2041	brown	Tetratricopeptide repeat (TPR)-like superfamily protein
GH_D07G2259	brown	Tetratricopeptide repeat (TPR)-like superfamily protein
GH_D08G0113	brown	formin homology5
GH_D08G0258	brown	-
GH_D08G0767	brown	SLAC1 homologue 3
GH_D08G1135	brown	SAUR-like auxin-responsive protein family
GH_D08G1199	brown	dynamin-like protein
GH_D08G1307	brown	Heat shock protein DnaJ with tetratricopeptide repeat-containing protein
GH_D08G1446	brown	LOB domain-containing protein 18
GH_D08G1617	brown	Major facilitator superfamily protein
GH_D08G1754	brown	Protein kinase superfamily protein
GH_D08G1892	brown	glutathione peroxidase 6
GH_D08G2094	brown	plasma protein
GH_D08G2527	brown	Calcium-binding EF-hand family protein
GH_D08G2711	brown	Calmodulin-binding protein
GH_D08G2841	brown	Ubiquitin-like superfamily protein
GH_D08G2852	brown	Transmembrane amino acid transporter family protein
GH_D09G0167	brown	Protein kinase superfamily protein
GH_D09G0471	brown	NAC domain containing protein 61
GH_D09G1096	brown	-
GH_D09G1170	brown	Pyruvate kinase family protein
GH_D09G1539	brown	pyrophosphorylase 4
GH_D09G1696	brown	receptor like protein 6
GH_D09G1780	brown	ferretin 1
GH_D09G1786	brown	S-locus lectin protein kinase family protein
GH_D09G1873	brown	phloem protein 2-B11
GH_D09G2132	brown	Bifunctional inhibitor/lipid-transfer protein/seed storage 2S albumin superfamily protein
GH_D09G2321	brown	CBL-interacting protein kinase 7
GH_D09G2364	brown	WRKY DNA-binding protein 23
GH_D09G2545	brown	B-cell receptor-associated 31-like protein
GH_D10G0124	brown	PLAC8 family protein
GH_D10G0219	brown	trehalose-phosphatase/synthase 7
GH_D10G0376	brown	NPR1-like protein 3
GH_D10G0496	brown	phosphatidylinositol-4-phosphate 5-kinase family protein
GH_D10G0541	brown	DEA(D/H)-box RNA helicase family protein
GH_D10G0643	brown	Pyridoxal phosphate phosphatase-related protein
GH_D10G0656	brown	cotton fiber protein
GH_D10G0819	brown	Isocitrate/isopropylmalate dehydrogenase family protein
GH_D10G0945	brown	homolog of carrot EP3-3 chitinase
GH_D10G1349	brown	Plant neutral invertase family protein
GH_D10G2009	brown	O-methyltransferase family protein
GH_D10G2280	brown	UDP-glucosyl transferase 85A3
GH_D10G2634	brown	Leucine-rich repeat protein kinase family protein
GH_D11G0367	brown	Acyl transferase/acyl hydrolase/lysophospholipase superfamily protein
GH_D11G0513	brown	UDP-glucose 6-dehydrogenase family protein
GH_D11G0775	brown	Remorin family protein
GH_D11G0935	brown	transmembrane protein-like protein
GH_D11G0971	brown	Late embryogenesis abundant protein
GH_D11G0994	brown	myb domain protein 2
GH_D11G1153	brown	RING/FYVE/PHD zinc finger superfamily protein
GH_D11G1179	brown	alpha/beta-Hydrolases superfamily protein
GH_D11G1183	brown	cotton fiber protein
GH_D11G1193	brown	multidrug resistance-associated protein 4
GH_D11G1229	brown	Bifunctional inhibitor/lipid-transfer protein/seed storage 2S albumin superfamily protein
GH_D11G1323	brown	transmembrane protein%2C putative (DUF1068)
GH_D11G1648	brown	Late embryogenesis abundant protein%2C group 6
GH_D11G2136	brown	-
GH_D11G2172	brown	phytosulfokine 4 precursor
GH_D11G2190	brown	Pyridoxal-dependent decarboxylase family protein
GH_D11G2890	brown	Phosphoglycerate mutase family protein
GH_D11G2975	brown	cation exchanger 11
GH_D11G2989	brown	Transcription elongation factor (TFIIS) family protein
GH_D11G3502	brown	glycosyltransferase family protein (DUF23)
GH_D11G3583	brown	Eukaryotic aspartyl protease family protein
GH_D12G0050	brown	salt tolerance zinc finger
GH_D12G0195	brown	Senescence/dehydration-associated protein-like protein
GH_D12G0336	brown	SKU5 similar 5
GH_D12G0372	brown	lysm domain GPI-anchored protein 2 precursor
GH_D12G0387	brown	allene oxide synthase
GH_D12G0428	brown	CTP synthase family protein
GH_D12G0511	brown	signal responsive 1
GH_D12G0841	brown	RING/U-box superfamily protein
GH_D12G0860	brown	Plant invertase/pectin methylesterase inhibitor superfamily
GH_D12G1472	brown	cysteine-rich RLK (RECEPTOR-like protein kinase) 3
GH_D12G1643	brown	Heavy metal transport/detoxification superfamily protein
GH_D12G1692	brown	anthranilate synthase beta subunit 1
GH_D12G1725	brown	hypothetical protein
GH_D12G2309	brown	Phosphoribosyltransferase family protein
GH_D12G2320	brown	Nucleotide-diphospho-sugar transferases superfamily protein
GH_D12G2389	brown	-
GH_D12G2641	brown	Heavy metal transport/detoxification superfamily protein
GH_D12G2671	brown	Protein kinase superfamily protein
GH_D12G2784	brown	Calcium-binding EF-hand family protein
GH_D12G2915	brown	Basic-leucine zipper (bZIP) transcription factor family protein
GH_D13G0993	brown	glycoside hydrolase family 2 protein
GH_D13G1211	brown	O-Glycosyl hydrolases family 17 protein
GH_D13G1961	brown	Hypoxia-responsive family protein
GH_D13G1991	brown	hypothetical protein
GH_D13G2042	brown	Protein kinase superfamily protein
GH_D13G2178	brown	basic helix-loop-helix (bHLH) DNA-binding superfamily protein
GH_D13G2356	brown	O-Glycosyl hydrolases family 17 protein
GH_D13G2550	brown	-
GH_scaffold30169_objG0001	brown	2-oxoglutarate (2OG) and Fe(II)-dependent oxygenase superfamily protein
GH_A01G0090	green	Peroxidase superfamily protein
GH_A01G0127	green	Leucine-rich repeat (LRR) family protein
GH_A01G0197	green	DNAJ heat shock family protein
GH_A01G0205	green	jasmonate-zim-domain protein 10
GH_A01G0218	green	rhamnose biosynthesis 1
GH_A01G0422	green	receptor like protein 6
GH_A01G0506	green	HOPZ-ACTIVATED RESISTANCE 1
GH_A01G0695	green	hypothetical protein
GH_A01G1247	green	-
GH_A01G1341	green	-
GH_A01G1342	green	UDP-glucosyl transferase 74B1
GH_A01G1503	green	UDP-glucosyl transferase 74B1
GH_A01G1504	green	expansin-like A1
GH_A01G1848	green	Plant U-Box 15
GH_A01G1883	green	strictosidine synthase-like 2
GH_A01G2113	green	glutathione S-transferase tau 7
GH_A02G0292	green	hypothetical protein
GH_A02G0392	green	COBRA-like protein-7 precursor
GH_A02G0553	green	S-adenosyl-L-methionine-dependent methyltransferases superfamily protein
GH_A02G0755	green	-
GH_A02G1112	green	Cupredoxin superfamily protein
GH_A02G1576	green	xyloglucan endotransglycosylase 6
GH_A02G1658	green	calcium ATPase 2
GH_A02G1777	green	BTB and TAZ domain protein 4
GH_A02G1779	green	Integrase-type DNA-binding superfamily protein
GH_A02G1836	green	Eukaryotic aspartyl protease family protein
GH_A02G2002	green	glutamate receptor 3.6
GH_A02G2056	green	CHY-type/CTCHY-type/RING-type Zinc finger protein
GH_A03G0389	green	Tetratricopeptide repeat (TPR)-like superfamily protein
GH_A03G0620	green	NFU1 iron-sulfur cluster protein
GH_A03G0680	green	Plant invertase/pectin methylesterase inhibitor superfamily protein
GH_A03G0700	green	REGULATOR OF G-PROTEIN SIGNALING 1
GH_A03G1516	green	hydroxyproline-rich glycoprotein family protein
GH_A03G1736	green	ARM repeat superfamily protein
GH_A03G1762	green	O-methyltransferase 1
GH_A03G1811	green	transmembrane protein
GH_A03G1860	green	Peroxidase superfamily protein
GH_A03G1968	green	GTP cyclohydrolase II
GH_A03G1996	green	polyol/monosaccharide transporter 5
GH_A03G2038	green	Auxin-responsive GH3 family protein
GH_A03G2091	green	redox responsive transcription factor 1
GH_A03G2135	green	Exostosin family protein
GH_A03G2426	green	Calcium-binding EF-hand family protein
GH_A04G0011	green	mechanosensitive channel of small conductance-like 6
GH_A04G0486	green	bidirectional amino acid transporter 1
GH_A04G1198	green	Protein phosphatase 2C family protein
GH_A04G1234	green	basic helix-loop-helix (bHLH) DNA-binding superfamily protein
GH_A04G1242	green	alpha/beta-Hydrolases superfamily protein
GH_A04G1310	green	hydroxy methylglutaryl CoA reductase 1
GH_A04G1336	green	alternative oxidase 2
GH_A04G1368	green	Magnesium transporter CorA-like family protein
GH_A04G1399	green	Sodium Bile acid symporter family
GH_A04G1623	green	Fibronectin type III domain-containing protein
GH_A05G0220	green	Leucine-rich repeat (LRR) family protein
GH_A05G0225	green	proline extensin-like receptor kinase 1
GH_A05G0238	green	WRKY DNA-binding protein 40
GH_A05G0604	green	VQ motif-containing protein
GH_A05G0625	green	AAA-type ATPase family protein
GH_A05G0839	green	C-repeat-binding factor 4
GH_A05G0849	green	pol-like 5
GH_A05G0965	green	plant U-box 13
GH_A05G0969	green	Pathogenesis-related thaumatin superfamily protein
GH_A05G0975	green	pleiotropic drug resistance 12
GH_A05G1253	green	ATPase E1-E2 type family protein / haloacid dehalogenase-like hydrolase family protein
GH_A05G1380	green	RNA-binding (RRM/RBD/RNP motifs) family protein
GH_A05G1758	green	rho guanyl-nucleotide exchange factor 1
GH_A05G1820	green	Inositol 1%2C3%2C4-trisphosphate 5/6-kinase family protein
GH_A05G2146	green	2-oxoglutarate (2OG) and Fe(II)-dependent oxygenase superfamily protein
GH_A05G2225	green	plastidic type i signal peptidase 1
GH_A05G2375	green	choline kinase 1
GH_A05G2466	green	N-terminal nucleophile aminohydrolases (Ntn hydrolases) superfamily protein
GH_A05G2632	green	TRAM%2C LAG1 and CLN8 (TLC) lipid-sensing domain containing protein
GH_A05G2705	green	WRKY DNA-binding protein 70
GH_A05G4243	green	PATATIN-like protein 6
GH_A05G4331	green	cytokinin oxidase 5
GH_A06G0063	green	allene oxide synthase
GH_A06G0129	green	Argonaute family protein
GH_A06G1635	green	AAA-type ATPase family protein / ankyrin repeat family protein
GH_A07G0062	green	TRICHOME BIREFRINGENCE-LIKE 16
GH_A07G0158	green	NADP-malic enzyme 3
GH_A07G0260	green	WRKY DNA-binding protein 18
GH_A07G0368	green	UDP-D-glucuronate 4-epimerase 3
GH_A07G1589	green	Calcium-binding EF-hand family protein
GH_A07G1903	green	plant intracellular ras group-related LRR 4
GH_A07G1913	green	ARM repeat superfamily protein
GH_A07G2089	green	Ikzf5 (DUF668)
GH_A07G2347	green	AUX/IAA transcriptional regulator family protein
GH_A07G2361	green	xyloglucan endotransglycosylase 6
GH_A08G0267	green	-
GH_A08G0439	green	AUX/IAA transcriptional regulator family protein
GH_A08G0687	green	Heavy metal transport/detoxification superfamily protein
GH_A08G2273	green	lipoxygenase 1
GH_A08G2379	green	Calmodulin-binding protein
GH_A08G2849	green	-
GH_A09G0530	green	Protein kinase superfamily protein
GH_A09G0563	green	membrane-anchored ubiquitin-fold protein 4 precursor
GH_A09G0569	green	LOB domain-containing protein 42
GH_A09G0654	green	F-box family protein
GH_A09G1266	green	leucine-rich repeat transmembrane protein kinase family protein
GH_A09G1338	green	polygalacturonase inhibiting protein 1
GH_A09G1425	green	SAUR-like auxin-responsive protein family
GH_A09G1643	green	SAUR-like auxin-responsive protein family
GH_A09G1644	green	cytochrome P450%2C family 715%2C subfamily A%2C polypeptide 1
GH_A09G1964	green	methionine gamma-lyase
GH_A09G2036	green	WRKY DNA-binding protein 23
GH_A09G2620	green	GDSL-like Lipase/Acylhydrolase superfamily protein
GH_A09G2640	green	trehalose-phosphatase/synthase 7
GH_A10G0361	green	nine-cis-epoxycarotenoid dioxygenase 5
GH_A10G0430	green	hydroxyproline-rich glycoprotein family protein
GH_A10G0579	green	Pyridoxal phosphate phosphatase-related protein
GH_A10G0615	green	LURP-one-like protein (DUF567)
GH_A10G0738	green	hypothetical protein
GH_A10G0849	green	-
GH_A10G1849	green	WRKY DNA-binding protein 48
GH_A10G1898	green	Integrase-type DNA-binding superfamily protein
GH_A10G2226	green	Plant-specific GATA-type zinc finger transcription factor family protein
GH_A10G2264	green	HXXXD-type acyl-transferase family protein
GH_A10G2648	green	glycosyltransferase 18
GH_A11G0079	green	ACT domain repeat 8
GH_A11G0199	green	calcineurin B-like protein 1
GH_A11G0271	green	EF hand calcium-binding protein family
GH_A11G0375	green	GATA transcription factor 5
GH_A11G0458	green	SKU5 similar 17
GH_A11G0486	green	UDP-glucose 6-dehydrogenase family protein
GH_A11G0743	green	Plant invertase/pectin methylesterase inhibitor superfamily
GH_A11G0823	green	S-adenosyl-L-methionine-dependent methyltransferases superfamily protein
GH_A11G0882	green	P-loop containing nucleoside triphosphate hydrolases superfamily protein
GH_A11G1034	green	-
GH_A11G1115	green	NIM1-interacting 1
GH_A11G1116	green	RING/FYVE/PHD zinc finger superfamily protein
GH_A11G1150	green	-
GH_A11G1252	green	nuclear transport factor 2/RNA recognition motif protein
GH_A11G1467	green	sulfate/thiosulfate import ATP-binding protein%2C putative (DUF506)
GH_A11G1480	green	hypothetical protein
GH_A11G1739	green	hypothetical protein
GH_A11G1761	green	calcium-dependent protein kinase 28
GH_A11G1835	green	Protein phosphatase 2C family protein
GH_A11G2316	green	Gibberellin-regulated family protein
GH_A11G2325	green	NAD(P)-linked oxidoreductase superfamily protein
GH_A11G2841	green	Phosphoglycerate mutase family protein
GH_A11G2944	green	BES1/BZR1 homolog 4
GH_A11G3282	green	-
GH_A11G3456	green	RING/U-box superfamily protein
GH_A11G3702	green	DNA-binding bromodomain-containing protein
GH_A12G0124	green	1%2C2-alpha-L-fucosidase
GH_A12G0197	green	Senescence/dehydration-associated protein-like protein
GH_A12G0369	green	DNAJ heat shock N-terminal domain-containing protein
GH_A12G0418	green	Bifunctional inhibitor/lipid-transfer protein/seed storage 2S albumin superfamily protein
GH_A12G0543	green	GAST1 protein homolog 1
GH_A12G0598	green	Integrase-type DNA-binding superfamily protein
GH_A12G0739	green	Protein phosphatase 2C family protein
GH_A12G1387	green	hypothetical protein (DUF789)
GH_A12G1560	green	basic helix-loop-helix (bHLH) DNA-binding superfamily protein
GH_A12G1576	green	hypothetical protein (DUF1639)
GH_A12G1615	green	Heavy metal transport/detoxification superfamily protein
GH_A12G1695	green	18S pre-ribosomal assembly protein gar2-like protein
GH_A12G1784	green	Phosphoribosyltransferase family protein
GH_A12G2304	green	Haloacid dehalogenase-like hydrolase (HAD) superfamily protein
GH_A12G2319	green	methionine gamma-lyase
GH_A12G2594	green	-
GH_A12G2619	green	Protein kinase superfamily protein
GH_A12G2634	green	chitinase A
GH_A12G2726	green	Calcium-binding EF-hand family protein
GH_A12G2892	green	UDP-glucosyl transferase 73B3
GH_A13G0419	green	hypothetical protein (DUF668)
GH_A13G1138	green	EXS (ERD1/XPR1/SYG1) family protein
GH_A13G1453	green	transmembrane protein%2C putative (DUF247)
GH_A13G1873	green	guanosine-3'%2C5'-bis (diphosphate) 3'-pyrophosphohydrolase%2C putative (DUF2215)
GH_A13G1895	green	fatty acyl-ACP thioesterases B
GH_A13G2258	green	Nucleoside transporter family protein
GH_A13G2286	green	2-oxoglutarate (2OG) and Fe(II)-dependent oxygenase superfamily protein
GH_A13G2341	green	-
GH_A13G2345	green	basic helix-loop-helix (bHLH) DNA-binding superfamily protein
GH_A13G2362	green	Protein kinase superfamily protein
GH_A13G2578	green	phosphatidate cytidylyltransferase family protein
GH_A13G2604	green	blue-copper-binding protein
GH_A13G2659	green	Calcium-dependent lipid-binding (CaLB domain) family protein
GH_D01G0386	green	MAP kinase 19
GH_D01G0406	green	rhamnose biosynthesis 1
GH_D01G0413	green	Leucine-rich repeat transmembrane protein kinase
GH_D01G0444	green	sodium/calcium exchanger family protein / calcium-binding EF hand family protein
GH_D01G0543	green	CBS domain-containing protein
GH_D01G0625	green	DUF241 domain protein (DUF241)
GH_D01G1083	green	Zinc finger C-x8-C-x5-C-x3-H type family protein
GH_D01G1149	green	alpha-amylase-like protein
GH_D01G1246	green	-
GH_D01G1416	green	RING/U-box superfamily protein
GH_D01G1818	green	SKU5 similar 5
GH_D01G1956	green	late embryogenesis abundant protein
GH_D01G1957	green	expansin-like A1
GH_D01G1965	green	Plant U-Box 15
GH_D01G1989	green	NAC domain containing protein 90
GH_D01G2302	green	BAK1-interacting receptor-like kinase 1
GH_D01G2511	green	BED zinc finger and hAT dimerization domain-containing protein DAYSLEEPER
GH_D02G0123	green	FAD-binding Berberine family protein
GH_D02G0200	green	glutathione S-transferase tau 7
GH_D02G0314	green	RING/U-box superfamily protein
GH_D02G0591	green	WRKY DNA-binding protein 48
GH_D02G0599	green	nuclear receptor family 2 group C protein
GH_D02G0688	green	ROH1%2C putative (DUF793)
GH_D02G0700	green	transmembrane protein
GH_D02G0926	green	D-aminoacyl-tRNA deacylase
GH_D02G1438	green	PLANT CADMIUM RESISTANCE 2
GH_D02G1550	green	B12D protein
GH_D02G1669	green	transmembrane protein
GH_D02G2025	green	GRAM domain-containing protein / ABA-responsive protein-like protein
GH_D02G2068	green	Calcium-dependent protein kinase family protein
GH_D02G2110	green	Protein kinase superfamily protein
GH_D02G2117	green	peroxidase superfamily protein
GH_D02G2136	green	Quinone reductase family protein
GH_D02G2208	green	Auxin-responsive GH3 family protein
GH_D02G2262	green	CYTOCHROME C-1
GH_D02G2587	green	BED zinc finger and hAT dimerization domain-containing protein DAYSLEEPER
GH_D02G2633	green	Eukaryotic aspartyl protease family protein
GH_D03G0060	green	cellulose synthase-like D3
GH_D03G0526	green	Xyloglucan endotransglucosylase/hydrolase family protein
GH_D03G0528	green	UDP-glucosyl transferase 89B1
GH_D03G1125	green	Plant invertase/pectin methylesterase inhibitor superfamily protein
GH_D03G1243	green	ACT domain-containing protein
GH_D03G1464	green	C-repeat-binding factor 4
GH_D03G1742	green	myb-like transcription factor family protein
GH_D03G1849	green	PATATIN-like protein 6
GH_D04G0044	green	WRKY DNA-binding protein 70
GH_D04G0133	green	Peroxidase superfamily protein
GH_D04G0154	green	basic helix-loop-helix (bHLH) DNA-binding superfamily protein
GH_D04G1576	green	alpha/beta-Hydrolases superfamily protein
GH_D04G1652	green	Caleosin-related family protein
GH_D04G2064	green	basic helix-loop-helix (bHLH) DNA-binding superfamily protein
GH_D05G0019	green	XS domain-containing protein / XS zinc finger domain-containing protein-like protein
GH_D05G0096	green	hypothetical protein
GH_D05G0508	green	WRKY DNA-binding protein 40
GH_D05G0601	green	C-repeat/DRE binding factor 1
GH_D05G0843	green	UDP-N-acetylglucosamine (UAA) transporter family
GH_D05G0974	green	P-loop containing nucleoside triphosphate hydrolases superfamily protein
GH_D05G1059	green	mitogen-activated protein kinase kinase kinase 13
GH_D05G1074	green	MYB-like 102
GH_D05G1700	green	Calcium-binding EF-hand family protein
GH_D05G1706	green	RNA-binding (RRM/RBD/RNP motifs) family protein
GH_D05G1792	green	Nucleotide-diphospho-sugar transferases superfamily protein
GH_D05G2005	green	zinc ion-binding protein
GH_D05G2239	green	N-terminal nucleophile aminohydrolases (Ntn hydrolases) superfamily protein
GH_D05G2655	green	zinc induced facilitator-like 1
GH_D05G2928	green	RNA-binding (RRM/RBD/RNP motifs) family protein
GH_D05G3173	green	DOMON domain-containing protein / dopamine beta-monooxygenase N-terminal domain-containing protein
GH_D05G3598	green	Calcium-binding EF-hand family protein
GH_D05G4052	green	polyol transporter%2C putative (DUF1195)
GH_D06G0084	green	S-adenosyl-L-methionine-dependent methyltransferases superfamily protein
GH_D06G0353	green	Integrase-type DNA-binding superfamily protein
GH_D06G0690	green	calmodulin-binding family protein
GH_D06G0772	green	stress induced protein
GH_D06G1116	green	Argonaute family protein
GH_D06G1673	green	STRUBBELIG-receptor family 8
GH_D06G1784	green	-
GH_D06G2063	green	alpha/beta-Hydrolases superfamily protein
GH_D06G2075	green	WRKY DNA-binding protein 70
GH_D06G2111	green	Polyketide cyclase/dehydrase and lipid transport superfamily protein
GH_D07G0093	green	Integrase-type DNA-binding superfamily protein
GH_D07G0203	green	WRKY DNA-binding protein 18
GH_D07G0374	green	mediator of RNA polymerase II transcription subunit
GH_D07G0834	green	transmembrane protein%2C putative (DUF1068)
GH_D07G0919	green	UDP-glucosyl transferase 76E2
GH_D07G1099	green	Fatty acid/sphingolipid desaturase
GH_D07G1526	green	Integrase-type DNA-binding superfamily protein
GH_D07G1619	green	heme oxygenase-like%2C multi-helical
GH_D07G1661	green	O-methyltransferase family protein
GH_D07G1778	green	Calcium-binding EF-hand family protein
GH_D07G1839	green	G1/S-specific cyclin-E protein
GH_D07G1853	green	COBRA-like protein 1 precursor
GH_D07G1998	green	ethylene-forming enzyme
GH_D07G2070	green	transmembrane protein
GH_D07G2116	green	phytochelatin synthase 1 (PCS1)
GH_D07G2263	green	Ubiquitin-conjugating enzyme/RWD-like protein
GH_D07G2298	green	AUX/IAA transcriptional regulator family protein
GH_D07G2303	green	xyloglucan endotransglycosylase 6
GH_D08G0283	green	hapless 8
GH_D08G0318	green	-
GH_D08G0458	green	AUX/IAA transcriptional regulator family protein
GH_D08G0684	green	ethylene-responsive element binding factor 13
GH_D08G1664	green	SNARE associated Golgi protein family
GH_D08G2024	green	Peroxidase superfamily protein
GH_D08G2490	green	Leucine-rich repeat (LRR) family protein
GH_D08G2631	green	wall associated kinase-like 1
GH_D09G0183	green	cytochrome P450%2C family 71%2C subfamily B%2C polypeptide 34
GH_D09G0582	green	LOB domain-containing protein 42
GH_D09G0590	green	receptor serine/threonine kinase
GH_D09G0610	green	Protein kinase superfamily protein
GH_D09G0611	green	leucine-rich repeat transmembrane protein kinase family protein
GH_D09G1289	green	beta-1%2C3-glucanase 3
GH_D09G1316	green	-
GH_D09G1354	green	Thiamine pyrophosphate dependent pyruvate decarboxylase family protein
GH_D09G1778	green	Thiamine pyrophosphate dependent pyruvate decarboxylase family protein
GH_D09G1779	green	-
GH_D09G2261	green	ATPase E1-E2 type family protein / haloacid dehalogenase-like hydrolase family protein
GH_D09G2350	green	S-locus lectin protein kinase family protein
GH_D10G0192	green	-
GH_D10G0383	green	hydroxyproline-rich glycoprotein family protein
GH_D10G0612	green	Receptor-like protein kinase-related family protein
GH_D10G0639	green	peptidase M20/M25/M40 family protein
GH_D10G0670	green	RNI-like superfamily protein
GH_D10G0676	green	plant/protein
GH_D10G0802	green	Lactoylglutathione lyase / glyoxalase I family protein
GH_D10G0979	green	Peroxidase superfamily protein
GH_D10G1284	green	homolog of carrot EP3-3 chitinase
GH_D10G1347	green	cysteine-rich RECEPTOR-like kinase
GH_D10G1553	green	-
GH_D10G1950	green	WRKY DNA-binding protein 48
GH_D10G1990	green	SNF7 family protein
GH_D10G2320	green	Plant-specific GATA-type zinc finger transcription factor family protein
GH_D10G2354	green	Phosphatidylinositol N-acetyglucosaminlytransferase subunit P-like protein
GH_D10G2421	green	HXXXD-type acyl-transferase family protein
GH_D10G2753	green	beta-amylase 1
GH_D10G2800	green	Protein kinase superfamily protein
GH_D11G0164	green	alpha/beta-Hydrolases superfamily protein
GH_D11G0517	green	receptor-like kinase
GH_D11G0976	green	basic helix-loop-helix (bHLH) DNA-binding superfamily protein
GH_D11G1046	green	NIM1-interacting 1
GH_D11G1146	green	-
GH_D11G1279	green	ammonium transporter 1%3B1
GH_D11G1435	green	Leucine-rich repeat protein kinase family protein
GH_D11G1842	green	calcium-dependent protein kinase 28
GH_D11G1869	green	HECT-like ubiquitin-conjugating enzyme (E2)-binding protein
GH_D11G1928	green	HTH-type transcriptional regulator
GH_D11G1996	green	protein kinase family protein
GH_D11G3236	green	disease resistance protein (TIR-NBS-LRR class)
GH_D11G3410	green	disease resistance protein (TIR-NBS-LRR class)
GH_D11G3434	green	-
GH_D11G3465	green	RING/U-box superfamily protein
GH_D11G3730	green	Inositol phosphorylceramide synthase 1
GH_D11G3766	green	1%2C2-alpha-L-fucosidase
GH_D12G0209	green	magnesium transporter%2C putative (DUF803)
GH_D12G0325	green	myb domain protein 43
GH_D12G0590	green	putative glucosamine-fructose-6-phosphate aminotransferase
GH_D12G1165	green	myb domain protein 15
GH_D12G1542	green	ATP-dependent RNA helicase
GH_D12G1598	green	glutamate decarboxylase 4
GH_D12G1719	green	PLATZ transcription factor family protein
GH_D12G1730	green	alpha/beta-Hydrolases superfamily protein
GH_D12G1877	green	cytochrome P450%2C family 707%2C subfamily A%2C polypeptide 1
GH_D12G2230	green	Nucleotide-sugar transporter family protein
GH_D12G2448	green	Integrase-type DNA-binding superfamily protein
GH_D12G2466	green	AP2/B3 transcription factor family protein
GH_D13G0718	green	cytosolic invertase 2
GH_D13G1370	green	EXS (ERD1/XPR1/SYG1) family protein
GH_D13G1397	green	-
GH_D13G2029	green	actin 7
GH_A01G0012	grey	NAC domain containing protein 36
GH_A01G0016	grey	ACT-like protein tyrosine kinase family protein
GH_A01G0018	grey	cysteine-rich RLK (RECEPTOR-like protein kinase) 25
GH_A01G0157	grey	TOXICOS EN LEVADURA 2
GH_A01G0285	grey	F-box family protein
GH_A01G0309	grey	2-oxoglutarate (2OG) and Fe(II)-dependent oxygenase superfamily protein
GH_A01G0352	grey	2-oxoglutarate (2OG) and Fe(II)-dependent oxygenase superfamily protein
GH_A01G0354	grey	D-mannose binding lectin protein with Apple-like carbohydrate-binding domain-containing protein
GH_A01G0513	grey	-
GH_A01G0637	grey	NAC (No Apical Meristem) domain transcriptional regulator superfamily protein
GH_A01G0644	grey	C-terminal cysteine residue is changed to a serine 1
GH_A01G0714	grey	Protein kinase superfamily protein
GH_A01G0835	grey	cytochrome P450%2C family 71%2C subfamily B%2C polypeptide 34
GH_A01G0850	grey	RING/U-box superfamily protein
GH_A01G0923	grey	RING/U-box superfamily protein
GH_A01G0924	grey	RING/U-box superfamily protein
GH_A01G0925	grey	amino acid permease 6
GH_A01G1230	grey	syntaxin of plants 121
GH_A01G1345	grey	plastid movement impaired protein
GH_A01G1649	grey	Transmembrane amino acid transporter family protein
GH_A01G1845	grey	basic chitinase
GH_A01G1852	grey	stress-induced protein
GH_A01G1969	grey	terpene synthase 21
GH_A01G2183	grey	Dof-type zinc finger DNA-binding family protein
GH_A01G2184	grey	NAD(P)-binding Rossmann-fold superfamily protein
GH_A01G2208	grey	NAD(P)-binding Rossmann-fold superfamily protein
GH_A01G2209	grey	exocyst subunit exo70 family protein H4
GH_A01G2360	grey	2-oxoglutarate (2OG) and Fe(II)-dependent oxygenase superfamily protein
GH_A01G2457	grey	ammonium transporter 2
GH_A01G2475	grey	FAD-binding Berberine family protein
GH_A02G0187	grey	Acyl-CoA N-acyltransferases (NAT) superfamily protein
GH_A02G0352	grey	transmembrane protein
GH_A02G0385	grey	flowering promoting factor 1
GH_A02G0507	grey	Protein phosphatase 2C family protein
GH_A02G0527	grey	MLP-like protein 423
GH_A02G0532	grey	-
GH_A02G0562	grey	-
GH_A02G0609	grey	GDSL-like Lipase/Acylhydrolase superfamily protein
GH_A02G0792	grey	hypothetical protein
GH_A02G0835	grey	transmembrane protein
GH_A02G0938	grey	Disease resistance-responsive (dirigent-like protein) family protein
GH_A02G1159	grey	Glycosyl hydrolases family 32 protein
GH_A02G1371	grey	NAD(P)-binding Rossmann-fold superfamily protein
GH_A02G1526	grey	-
GH_A02G1585	grey	hypothetical protein
GH_A02G1602	grey	WRKY DNA-binding protein 51
GH_A02G1606	grey	-
GH_A02G1621	grey	Rhamnogalacturonate lyase family protein
GH_A02G1715	grey	xyloglucan endotransglucosylase/hydrolase 6
GH_A02G1746	grey	RING/U-box superfamily protein
GH_A02G1996	grey	-
GH_A03G0048	grey	Plant invertase/pectin methylesterase inhibitor superfamily protein
GH_A03G0156	grey	Bifunctional inhibitor/lipid-transfer protein/seed storage 2S albumin superfamily protein
GH_A03G0158	grey	ankyrin repeat/KH domain protein (DUF1442)
GH_A03G0186	grey	hydroxymethylglutaryl-CoA synthase / HMG-CoA synthase / 3-hydroxy-3-methylglutaryl coenzyme A synthase
GH_A03G0218	grey	Heavy metal transport/detoxification superfamily protein
GH_A03G0307	grey	C2H2-type zinc finger family protein
GH_A03G0497	grey	cytochrome B5 isoform E
GH_A03G0630	grey	P-loop containing nucleoside triphosphate hydrolases superfamily protein
GH_A03G0633	grey	calmodulin-like 38
GH_A03G0656	grey	phospholipase A 2A
GH_A03G0976	grey	WRKY DNA-binding protein 75
GH_A03G1347	grey	B12D protein
GH_A03G1496	grey	-
GH_A03G1552	grey	GSH-induced LITAF domain protein
GH_A03G1739	grey	Wound-responsive family protein
GH_A03G1833	grey	Wound-responsive family protein
GH_A03G1834	grey	Wound-responsive family protein
GH_A03G1835	grey	Wound-responsive family protein
GH_A03G1837	grey	Wound-responsive family protein
GH_A03G1838	grey	myb domain protein 15
GH_A03G1845	grey	B-box type zinc finger family protein
GH_A03G1853	grey	Disease resistance-responsive (dirigent-like protein) family protein
GH_A04G0071	grey	Disease resistance-responsive (dirigent-like protein) family protein
GH_A04G0074	grey	Disease resistance-responsive (dirigent-like protein) family protein
GH_A04G0075	grey	Disease resistance-responsive (dirigent-like protein) family protein
GH_A04G0077	grey	Disease resistance-responsive (dirigent-like protein) family protein
GH_A04G0078	grey	geranylgeranyl pyrophosphate synthase 1
GH_A04G0140	grey	-
GH_A04G0196	grey	terpene synthase 21
GH_A04G0223	grey	terpene synthase 21
GH_A04G0224	grey	-
GH_A04G0254	grey	2-oxoglutarate (2OG) and Fe(II)-dependent oxygenase superfamily protein
GH_A04G0871	grey	UDP-glucosyl transferase 73D1
GH_A04G0873	grey	laccase 7
GH_A04G1059	grey	-
GH_A04G1252	grey	Nucleotide-sugar transporter family protein
GH_A04G1330	grey	Gibberellin-regulated family protein
GH_A04G1429	grey	PLANT CADMIUM RESISTANCE 1
GH_A04G1446	grey	thionin-like protein
GH_A04G1533	grey	hemoglobin 1
GH_A04G1562	grey	-
GH_A04G1776	grey	-
GH_A04G1780	grey	-
GH_A04G1781	grey	-
GH_A04G1782	grey	Barwin-related endoglucanase
GH_A05G0100	grey	blue-copper-binding protein
GH_A05G0151	grey	-
GH_A05G0200	grey	arabinogalactan protein 22
GH_A05G0230	grey	TRM32-like protein (DUF3741)
GH_A05G0964	grey	alpha carbonic anhydrase 7
GH_A05G1061	grey	hypothetical protein
GH_A05G1117	grey	Terpenoid cyclases family protein
GH_A05G1164	grey	-
GH_A05G1185	grey	GDSL lipase 1
GH_A05G1421	grey	GDSL lipase 1
GH_A05G1422	grey	Drug/metabolite transporter superfamily protein
GH_A05G1510	grey	F-box protein with a domain protein
GH_A05G1721	grey	Stigma-specific Stig1 family protein
GH_A05G1729	grey	farnesyl diphosphate synthase 1
GH_A05G1770	grey	GAST1 protein homolog 1
GH_A05G1862	grey	Chaperone DnaJ-domain superfamily protein
GH_A05G1882	grey	phospholipase A 2A
GH_A05G2018	grey	Phosphoglycerate mutase family protein
GH_A05G2169	grey	Heavy metal transport/detoxification superfamily protein
GH_A05G2297	grey	-
GH_A05G2300	grey	-
GH_A05G2301	grey	Integrase-type DNA-binding superfamily protein
GH_A05G2445	grey	laccase 14
GH_A05G2480	grey	hypothetical protein
GH_A05G2559	grey	branched-chain amino acid transaminase 2
GH_A05G2650	grey	hypothetical protein
GH_A05G2677	grey	laccase 14
GH_A05G2739	grey	phloem protein 2-A12
GH_A05G2846	grey	-
GH_A05G2850	grey	-
GH_A05G2851	grey	-
GH_A05G2852	grey	-
GH_A05G2937	grey	cytochrome P450%2C family 82%2C subfamily C%2C polypeptide 4
GH_A05G3194	grey	-
GH_A05G3256	grey	CDP-diacylglycerol-glycerol-3-phosphate 3-phosphatidyltransferase
GH_A05G3400	grey	Calcium-binding EF-hand family protein
GH_A05G3872	grey	receptor-like protein kinase 1
GH_A05G4066	grey	RING/U-box superfamily protein
GH_A05G4087	grey	Kunitz family trypsin and protease inhibitor protein
GH_A05G4126	grey	Kunitz family trypsin and protease inhibitor protein
GH_A05G4127	grey	LOB domain-containing protein 15
GH_A05G4224	grey	-
GH_A05G4268	grey	allene oxide synthase
GH_A06G0128	grey	Cupredoxin superfamily protein
GH_A06G0153	grey	phospholipase A 2A
GH_A06G0162	grey	calcium-dependent protein kinase 34
GH_A06G0175	grey	WRKY DNA-binding protein 50
GH_A06G0931	grey	-
GH_A06G1511	grey	thiazole biosynthetic enzyme%2C chloroplast (ARA6) (THI1) (THI4)
GH_A06G1695	grey	tonoplast dicarboxylate transporter
GH_A06G1791	grey	Subtilisin-like serine endopeptidase family protein
GH_A06G1906	grey	C2H2 and C2HC zinc fingers superfamily protein
GH_A06G1927	grey	-
GH_A06G2027	grey	WRKY DNA-binding protein 70
GH_A06G2073	grey	FAD-binding Berberine family protein
GH_A06G2090	grey	F-box protein with a domain protein
GH_A06G2344	grey	F-box protein with a domain protein
GH_A06G2345	grey	WRKY DNA-binding protein 11
GH_A07G0019	grey	Protein kinase superfamily protein
GH_A07G0022	grey	Phosphorylase superfamily protein
GH_A07G0051	grey	basic helix-loop-helix (bHLH) DNA-binding family protein
GH_A07G0125	grey	aldehyde dehydrogenase 11A3
GH_A07G0314	grey	stress up-regulated Nod 19 protein
GH_A07G0523	grey	annexin 5
GH_A07G0681	grey	Homeodomain-like superfamily protein
GH_A07G0689	grey	ethylene-forming enzyme
GH_A07G0935	grey	-
GH_A07G1031	grey	Jojoba acyl CoA reductase-related male sterility protein
GH_A07G1194	grey	RmlC-like cupins superfamily protein
GH_A07G1486	grey	RmlC-like cupins superfamily protein
GH_A07G1487	grey	ribulose-bisphosphate carboxylase
GH_A07G1719	grey	Auxin-responsive family protein
GH_A07G2169	grey	nudix hydrolase homolog 10
GH_A07G2190	grey	glutathione S-transferase TAU 8
GH_A07G2295	grey	-
GH_A07G2303	grey	-
GH_A07G2304	grey	Ubiquitin-conjugating enzyme/RWD-like protein
GH_A07G2355	grey	WRKY DNA-binding protein 75
GH_A07G2604	grey	alpha/beta-Hydrolases superfamily protein
GH_A08G0200	grey	ralf-like 33
GH_A08G0474	grey	plant natriuretic peptide A
GH_A08G0955	grey	Protein kinase family protein
GH_A08G1150	grey	GroES-like zinc-binding alcohol dehydrogenase family protein
GH_A08G1283	grey	2-oxoglutarate (2OG) and Fe(II)-dependent oxygenase superfamily protein
GH_A08G1323	grey	Late embryogenesis abundant (LEA) hydroxyproline-rich glycoprotein family
GH_A08G1345	grey	-
GH_A08G1369	grey	DUF740 family protein
GH_A08G1819	grey	ent-kaurenoic acid hydroxylase 2
GH_A08G1842	grey	S-adenosyl-L-methionine-dependent methyltransferases superfamily protein
GH_A08G1867	grey	hypothetical protein (DUF581)
GH_A08G1875	grey	expansin-like B1
GH_A08G1896	grey	phospholipase D beta 1
GH_A08G2034	grey	ethylene response factor 1
GH_A08G2170	grey	Peroxidase superfamily protein
GH_A08G2311	grey	glutamate dehydrogenase 3
GH_A08G2405	grey	NAD(P)-linked oxidoreductase superfamily protein
GH_A08G2421	grey	S-locus lectin protein kinase family protein
GH_A08G2522	grey	2-oxoglutarate (2OG) and Fe(II)-dependent oxygenase superfamily protein
GH_A08G2538	grey	peroxidase 2
GH_A08G2617	grey	-
GH_A08G2649	grey	NAC domain containing protein 42
GH_A08G2661	grey	diacylglycerol kinase 7
GH_A08G2683	grey	Integrase-type DNA-binding superfamily protein
GH_A08G2801	grey	related to AP2 11
GH_A09G0132	grey	galactosyltransferase1
GH_A09G0173	grey	-
GH_A09G0244	grey	Caleosin-related family protein
GH_A09G0781	grey	Glycosyl hydrolase superfamily protein
GH_A09G0838	grey	Glycosyl hydrolase superfamily protein
GH_A09G0839	grey	CBL-interacting protein kinase 1
GH_A09G0855	grey	heat shock transcription factor B2A
GH_A09G0907	grey	plant U-box 17
GH_A09G0938	grey	-
GH_A09G1213	grey	-
GH_A09G1289	grey	SPFH/Band 7/PHB domain-containing membrane-associated protein family
GH_A09G1375	grey	glutathione S-transferase TAU 8
GH_A09G1773	grey	glutathione S-transferase TAU 8
GH_A09G1774	grey	Serine/Threonine kinase family catalytic domain protein
GH_A09G1916	grey	ABL interactor-like protein 3
GH_A09G1999	grey	-
GH_A09G2296	grey	Protein kinase superfamily protein
GH_A09G2330	grey	Major facilitator superfamily protein
GH_A09G2351	grey	Bifunctional inhibitor/lipid-transfer protein/seed storage 2S albumin superfamily protein
GH_A09G2381	grey	Chlorophyll A-B binding family protein
GH_A09G2402	grey	myb domain protein 79
GH_A09G2513	grey	Phosphofructokinase family protein
GH_A10G0099	grey	Receptor-like protein kinase-related family protein
GH_A10G0606	grey	Eukaryotic aspartyl protease family protein
GH_A10G0765	grey	Myosin heavy chain-related protein
GH_A10G0850	grey	Peroxidase superfamily protein
GH_A10G1056	grey	-
GH_A10G1158	grey	-
GH_A10G1433	grey	transmembrane protein
GH_A10G1538	grey	transmembrane protein
GH_A10G1539	grey	Ribonuclease T2 family protein
GH_A10G1553	grey	Peroxidase superfamily protein
GH_A10G1608	grey	-
GH_A10G1855	grey	-
GH_A10G1863	grey	RING/U-box superfamily protein
GH_A10G1879	grey	ATP citrate lyase subunit B 2
GH_A10G1881	grey	sigma factor binding protein 1
GH_A10G2044	grey	-
GH_A10G2179	grey	O-methyltransferase family protein
GH_A10G2183	grey	Phosphorylase superfamily protein
GH_A10G2195	grey	glycerol-3-phosphate acyltransferase 5
GH_A10G2449	grey	brassinosteroid-responsive RING-H2
GH_A11G0219	grey	ATP-binding cassette A2
GH_A11G0322	grey	Leucine-rich repeat protein kinase family protein
GH_A11G0351	grey	OBF binding protein 4
GH_A11G0366	grey	Acyl transferase/acyl hydrolase/lysophospholipase superfamily protein
GH_A11G0494	grey	metal ion-binding protein
GH_A11G1079	grey	Chitinase family protein
GH_A11G1092	grey	Calcium-dependent phosphotriesterase superfamily protein
GH_A11G1143	grey	Bifunctional inhibitor/lipid-transfer protein/seed storage 2S albumin superfamily protein
GH_A11G1295	grey	calmodulin 7
GH_A11G1306	grey	Serine protease inhibitor%2C potato inhibitor I-type family protein
GH_A11G1332	grey	Integrase-type DNA-binding superfamily protein
GH_A11G1355	grey	acetoacetyl-CoA thiolase 2
GH_A11G1556	grey	ethylene-forming enzyme
GH_A11G1599	grey	Protein kinase family protein
GH_A11G1727	grey	Protein kinase superfamily protein
GH_A11G1729	grey	calmodulin-like 41
GH_A11G1956	grey	ankyrin repeat family protein / regulator of chromosome condensation (RCC1) family protein
GH_A11G2053	grey	RAB GTPase homolog H1E
GH_A11G2115	grey	MATE efflux family protein
GH_A11G2162	grey	RmlC-like cupins superfamily protein
GH_A11G2707	grey	RmlC-like cupins superfamily protein
GH_A11G2717	grey	RmlC-like cupins superfamily protein
GH_A11G2720	grey	RmlC-like cupins superfamily protein
GH_A11G2723	grey	RmlC-like cupins superfamily protein
GH_A11G2725	grey	RmlC-like cupins superfamily protein
GH_A11G2726	grey	pathogenesis-related 4
GH_A11G2839	grey	RING/U-box superfamily protein
GH_A11G2954	grey	disease resistance family protein / LRR family protein
GH_A11G3342	grey	laccase 17
GH_A11G3730	grey	hypothetical protein
GH_A12G0173	grey	VQ motif-containing protein
GH_A12G0465	grey	VQ motif-containing protein
GH_A12G0470	grey	homeobox Hox-B3-like protein
GH_A12G0536	grey	S-adenosyl-L-methionine-dependent methyltransferases superfamily protein
GH_A12G0631	grey	ralf-like 34
GH_A12G0746	grey	Cupredoxin superfamily protein
GH_A12G1083	grey	ethylene-responsive element binding factor 13
GH_A12G1128	grey	TOXICOS EN LEVADURA 4
GH_A12G1154	grey	purine permease 11
GH_A12G1157	grey	-
GH_A12G1611	grey	ATP-citrate lyase A-1
GH_A12G1634	grey	Transmembrane protein 97%2C Putative
GH_A12G1755	grey	inflorescence deficient in abscission (IDA)-like 1
GH_A12G1907	grey	Integrase-type DNA-binding superfamily protein
GH_A12G2134	grey	F-box family protein
GH_A12G2170	grey	RNA-binding (RRM/RBD/RNP motifs) family protein
GH_A12G2269	grey	myo-inositol polyphosphate 5-phosphatase 2
GH_A12G2312	grey	expansin-like B1
GH_A12G2318	grey	Bifunctional inhibitor/lipid-transfer protein/seed storage 2S albumin superfamily protein
GH_A12G2330	grey	hydroxymethylglutaryl-CoA synthase / HMG-CoA synthase / 3-hydroxy-3-methylglutaryl coenzyme A synthase
GH_A12G2448	grey	Late embryogenesis abundant (LEA) hydroxyproline-rich glycoprotein family
GH_A12G2518	grey	Galactose mutarotase-like superfamily protein
GH_A12G2533	grey	O-methyltransferase 1
GH_A12G2614	grey	Copper transport protein family
GH_A12G2749	grey	Peroxidase superfamily protein
GH_A12G2818	grey	-
GH_A12G2864	grey	Calmodulin binding protein-like protein
GH_A12G2874	grey	hypothetical protein
GH_A12G2909	grey	ARM repeat superfamily protein
GH_A12G2940	grey	WRKY DNA-binding protein 70
GH_A13G0077	grey	GHMP kinase family protein
GH_A13G0114	grey	MAC/Perforin domain-containing protein
GH_A13G0271	grey	Cupredoxin superfamily protein
GH_A13G0381	grey	alpha/beta-Hydrolases superfamily protein
GH_A13G0386	grey	UDP-glucosyl transferase 73B3
GH_A13G0420	grey	Plant basic secretory protein (BSP) family protein
GH_A13G0433	grey	-
GH_A13G0747	grey	Adenine nucleotide alpha hydrolases-like superfamily protein
GH_A13G0963	grey	glutathione S-transferase tau 7
GH_A13G1032	grey	-
GH_A13G1263	grey	terpene synthase 21
GH_A13G1674	grey	NAC domain containing protein 47
GH_A13G1925	grey	LIGHT-DEPENDENT SHORT HYPOCOTYLS-like protein (DUF640)
GH_A13G1952	grey	threonine aldolase 1
GH_A13G1953	grey	-
GH_A13G1969	grey	RING/U-box superfamily protein
GH_A13G2020	grey	DUF1677 family protein (DUF1677)
GH_A13G2173	grey	2-oxoglutarate (2OG) and Fe(II)-dependent oxygenase superfamily protein
GH_A13G2325	grey	2-oxoglutarate (2OG) and Fe(II)-dependent oxygenase superfamily protein
GH_A13G2326	grey	2-oxoglutarate (2OG) and Fe(II)-dependent oxygenase superfamily protein
GH_A13G2329	grey	2-oxoglutarate (2OG) and Fe(II)-dependent oxygenase superfamily protein
GH_A13G2332	grey	FAD/NAD(P)-binding oxidoreductase family protein
GH_A13G2498	grey	mitogen-activated protein kinase kinase kinase 13
GH_A13G2613	grey	actin 7
GH_D01G0012	grey	Leucine-rich repeat (LRR) family protein
GH_D01G0077	grey	ATP citrate lyase subunit B 2
GH_D01G0282	grey	2-oxoglutarate (2OG) and Fe(II)-dependent oxygenase superfamily protein
GH_D01G0335	grey	2-oxoglutarate (2OG) and Fe(II)-dependent oxygenase superfamily protein
GH_D01G0337	grey	VQ motif-containing protein
GH_D01G0355	grey	PR5-like receptor kinase
GH_D01G0434	grey	-
GH_D01G0509	grey	-
GH_D01G0520	grey	D-mannose binding lectin protein with Apple-like carbohydrate-binding domain-containing protein
GH_D01G0529	grey	D-mannose binding lectin protein with Apple-like carbohydrate-binding domain-containing protein
GH_D01G0530	grey	Calcium-binding EF-hand family protein
GH_D01G0677	grey	S-locus lectin protein kinase family protein
GH_D01G0686	grey	cytochrome P450%2C family 71%2C subfamily B%2C polypeptide 34
GH_D01G0861	grey	RING/U-box superfamily protein
GH_D01G0943	grey	-
GH_D01G0970	grey	amino acid permease 6
GH_D01G1297	grey	syntaxin of plants 121
GH_D01G1419	grey	Sulfite exporter TauE/SafE family protein
GH_D01G1502	grey	NAD(P)-linked oxidoreductase superfamily protein
GH_D01G1611	grey	Peroxidase superfamily protein
GH_D01G1643	grey	mediator of RNA polymerase II transcription subunit
GH_D01G1748	grey	Major facilitator superfamily protein
GH_D01G1899	grey	FAD/NAD(P)-binding oxidoreductase family protein
GH_D01G1934	grey	basic chitinase
GH_D01G1968	grey	stress-induced protein
GH_D01G2067	grey	cytochrome P450%2C family 93%2C subfamily D%2C polypeptide 1
GH_D01G2211	grey	terpene synthase 21
GH_D01G2266	grey	plant U-box 23
GH_D01G2268	grey	NAD(P)-binding Rossmann-fold superfamily protein
GH_D01G2288	grey	NAD(P)-binding Rossmann-fold superfamily protein
GH_D01G2290	grey	NAD(P)-binding Rossmann-fold superfamily protein
GH_D01G2293	grey	PAR1 protein
GH_D01G2494	grey	2-oxoglutarate (2OG) and Fe(II)-dependent oxygenase superfamily protein
GH_D01G2533	grey	WRKY DNA-binding protein 70
GH_D02G0033	grey	NAC 014
GH_D02G0113	grey	FAD-binding Berberine family protein
GH_D02G0199	grey	-
GH_D02G0204	grey	Copper amine oxidase family protein
GH_D02G0355	grey	transmembrane protein
GH_D02G0406	grey	ethylene response factor 1
GH_D02G0425	grey	-
GH_D02G0556	grey	-
GH_D02G0568	grey	wall-associated kinase 2
GH_D02G0775	grey	Calcium-binding EF-hand family protein
GH_D02G0782	grey	GDSL-like Lipase/Acylhydrolase superfamily protein
GH_D02G0808	grey	hypothetical protein
GH_D02G0851	grey	LURP-one-like protein (DUF567)
GH_D02G1137	grey	Peroxidase superfamily protein
GH_D02G1175	grey	plastid movement impaired protein
GH_D02G1587	grey	-
GH_D02G1733	grey	O-methyltransferase family protein
GH_D02G1975	grey	Wound-responsive family protein
GH_D02G2001	grey	myb domain protein 15
GH_D02G2008	grey	S-locus lectin protein kinase family protein
GH_D02G2013	grey	Bifunctional inhibitor/lipid-transfer protein/seed storage 2S albumin superfamily protein
GH_D02G2132	grey	-
GH_D02G2335	grey	-
GH_D02G2557	grey	hydroxy methylglutaryl CoA reductase 1
GH_D02G2632	grey	RING/U-box superfamily protein
GH_D03G0067	grey	hypothetical protein
GH_D03G0456	grey	-
GH_D03G0457	grey	WRKY DNA-binding protein 51
GH_D03G0476	grey	-
GH_D03G0492	grey	-
GH_D03G0493	grey	Glycosyl hydrolases family 32 protein
GH_D03G0589	grey	2-oxoglutarate (2OG) and Fe(II)-dependent oxygenase superfamily protein
GH_D03G0837	grey	Disease resistance-responsive (dirigent-like protein) family protein
GH_D03G0905	grey	glutamate dehydrogenase 2
GH_D03G1202	grey	P-loop containing nucleoside triphosphate hydrolases superfamily protein
GH_D03G1322	grey	cytochrome B5 isoform E
GH_D03G1324	grey	lactoylglutathione lyase family protein / glyoxalase I family protein
GH_D03G1575	grey	lactoylglutathione lyase family protein / glyoxalase I family protein
GH_D03G1576	grey	osmotin 34
GH_D03G1716	grey	hydroxymethylglutaryl-CoA synthase / HMG-CoA synthase / 3-hydroxy-3-methylglutaryl coenzyme A synthase
GH_D03G1746	grey	cytochrome P450%2C family 706%2C subfamily A%2C polypeptide 2
GH_D03G1776	grey	cytochrome P450%2C family 706%2C subfamily A%2C polypeptide 6
GH_D03G1777	grey	cytochrome P450%2C family 706%2C subfamily A%2C polypeptide 6
GH_D03G1778	grey	Bifunctional inhibitor/lipid-transfer protein/seed storage 2S albumin superfamily protein
GH_D03G1800	grey	Bifunctional inhibitor/lipid-transfer protein/seed storage 2S albumin superfamily protein
GH_D03G1806	grey	Kunitz family trypsin and protease inhibitor protein
GH_D04G0256	grey	Peroxidase superfamily protein
GH_D04G0423	grey	lysine histidine transporter 1
GH_D04G0818	grey	IQ calmodulin-binding motif family protein
GH_D04G1131	grey	Protein phosphatase 2C family protein
GH_D04G1566	grey	-
GH_D04G1587	grey	peroxidase superfamily protein
GH_D04G1704	grey	Class I glutamine amidotransferase-like superfamily protein
GH_D04G1744	grey	FAD-binding Berberine family protein
GH_D04G1941	grey	lectin protein kinase family protein
GH_D05G0042	grey	blue-copper-binding protein
GH_D05G0153	grey	-
GH_D05G0203	grey	calmodulin-binding family protein
GH_D05G0311	grey	Seven transmembrane MLO family protein
GH_D05G0758	grey	A20/AN1-like zinc finger family protein
GH_D05G0831	grey	DNA-directed RNA polymerase II
GH_D05G0923	grey	-
GH_D05G1051	grey	hypothetical protein
GH_D05G1112	grey	Terpenoid cyclases family protein
GH_D05G1164	grey	GDSL lipase 1
GH_D05G1436	grey	alanine aminotransferase 2
GH_D05G1444	grey	RING/U-box superfamily protein
GH_D05G1459	grey	-
GH_D05G1485	grey	galactosyltransferase family protein
GH_D05G1499	grey	Drug/metabolite transporter superfamily protein
GH_D05G1536	grey	Stigma-specific Stig1 family protein
GH_D05G1761	grey	farnesyl diphosphate synthase 1
GH_D05G1803	grey	cytochrome P450%2C family 82%2C subfamily C%2C polypeptide 4
GH_D05G2016	grey	Calcium-dependent lipid-binding (CaLB domain) family protein
GH_D05G2093	grey	-
GH_D05G2320	grey	Thiamin diphosphate-binding fold (THDP-binding) superfamily protein
GH_D05G2420	grey	Integrase-type DNA-binding superfamily protein
GH_D05G2463	grey	myb domain protein 3
GH_D05G2526	grey	branched-chain amino acid transaminase 2
GH_D05G2671	grey	laccase 14
GH_D05G2757	grey	NDR1/HIN1-like 25
GH_D05G2777	grey	Serine protease inhibitor%2C potato inhibitor I-type family protein
GH_D05G3006	grey	cytochrome P450%2C family 82%2C subfamily C%2C polypeptide 4
GH_D05G3216	grey	-
GH_D05G3291	grey	matrix metalloproteinase
GH_D05G3363	grey	CDP-diacylglycerol-glycerol-3-phosphate 3-phosphatidyltransferase
GH_D05G3364	grey	Stigma-specific Stig1 family protein
GH_D05G3731	grey	DUF2921 family protein%2C putative (DUF2921)
GH_D05G3755	grey	NAC (No Apical Meristem) domain transcriptional regulator superfamily protein
GH_D05G3801	grey	-
GH_D05G3816	grey	-
GH_D05G3868	grey	Disease resistance-responsive (dirigent-like protein) family protein
GH_D05G3989	grey	Cupredoxin superfamily protein
GH_D06G0137	grey	hypothetical protein
GH_D06G0310	grey	NRAMP metal ion transporter 6
GH_D06G0475	grey	Protein kinase superfamily protein
GH_D06G0598	grey	aldehyde dehydrogenase 2C4
GH_D06G0633	grey	phosphofructokinase 3
GH_D06G0723	grey	flavin-dependent monooxygenase 1
GH_D06G0877	grey	Eukaryotic aspartyl protease family protein
GH_D06G1152	grey	Toll-Interleukin-Resistance (TIR) domain family protein
GH_D06G1457	grey	thiazole biosynthetic enzyme%2C chloroplast (ARA6) (THI1) (THI4)
GH_D06G1716	grey	glucose-6-phosphate/phosphate translocator 2
GH_D06G1735	grey	F-box protein with a domain protein
GH_D06G1769	grey	lectin protein kinase family protein
GH_D06G1867	grey	laccase 5
GH_D06G1886	grey	C2H2 and C2HC zinc fingers superfamily protein
GH_D06G1954	grey	ribonuclease 1
GH_D06G2079	grey	FAD-binding Berberine family protein
GH_D06G2130	grey	protein expression protein
GH_D06G2370	grey	Calcium-dependent ARF-type GTPase activating protein family
GH_D06G2430	grey	Phosphorylase superfamily protein
GH_D07G0076	grey	S-locus lectin protein kinase family protein
GH_D07G0309	grey	aldehyde dehydrogenase 11A3
GH_D07G0323	grey	stress up-regulated Nod 19 protein
GH_D07G0528	grey	phosphate transporter 3%3B2
GH_D07G0540	grey	malate synthase
GH_D07G0599	grey	ethylene-forming enzyme
GH_D07G0938	grey	RmlC-like cupins superfamily protein
GH_D07G1485	grey	RmlC-like cupins superfamily protein
GH_D07G1486	grey	Auxin-responsive family protein
GH_D07G2103	grey	nudix hydrolase homolog 10
GH_D07G2125	grey	glutathione S-transferase TAU 8
GH_D07G2240	grey	-
GH_D07G2247	grey	-
GH_D07G2325	grey	NAC domain containing protein 74
GH_D07G2358	grey	lysine histidine transporter 1
GH_D07G2502	grey	Peroxidase superfamily protein
GH_D07G2532	grey	Copper transport protein family
GH_D08G0133	grey	cytochrome P450%2C family 716%2C subfamily A%2C polypeptide 1
GH_D08G0194	grey	AMP-dependent synthetase and ligase family protein
GH_D08G0442	grey	glutathione peroxidase 4
GH_D08G0756	grey	transmembrane protein (DUF872)
GH_D08G0887	grey	cotton fiber protein
GH_D08G0934	grey	glycerol-3-phosphate acyltransferase 3
GH_D08G1458	grey	myb domain protein 9
GH_D08G1830	grey	expansin-like B1
GH_D08G1910	grey	Uncharacterized protein family (UPF0497)
GH_D08G2071	grey	Bifunctional inhibitor/lipid-transfer protein/seed storage 2S albumin superfamily protein
GH_D08G2148	grey	ethylene response factor 1
GH_D08G2187	grey	Peroxidase superfamily protein
GH_D08G2319	grey	-
GH_D08G2452	grey	peroxidase 2
GH_D08G2611	grey	NAC domain containing protein 42
GH_D08G2656	grey	diacylglycerol kinase 7
GH_D08G2678	grey	galactosyltransferase1
GH_D09G0166	grey	purple acid phosphatase 29
GH_D09G0198	grey	AAA-ATPase 1
GH_D09G0266	grey	phloem protein 2-A10
GH_D09G0297	grey	cytochrome P450%2C family 71%2C subfamily B%2C polypeptide 34
GH_D09G0584	grey	glutathione S-transferase TAU 8
GH_D09G0656	grey	Glycosyl hydrolase superfamily protein
GH_D09G0792	grey	Glycosyl hydrolase superfamily protein
GH_D09G0793	grey	cysteine-rich RLK (RECEPTOR-like protein kinase) 26
GH_D09G0838	grey	sugar phosphate exchanger%2C putative (DUF506)
GH_D09G0869	grey	Heavy metal transport/detoxification superfamily protein
GH_D09G0885	grey	-
GH_D09G0923	grey	pathogenesis-related protein 1
GH_D09G1129	grey	RING-H2 finger A3A
GH_D09G1174	grey	Late embryogenesis abundant (LEA) hydroxyproline-rich glycoprotein family
GH_D09G1277	grey	SPFH/Band 7/PHB domain-containing membrane-associated protein family
GH_D09G1325	grey	6-phosphogluconate dehydrogenase family protein
GH_D09G1326	grey	HVA22-like protein J
GH_D09G1472	grey	Peroxidase superfamily protein
GH_D09G1625	grey	heat shock cognate protein 70-1
GH_D09G1684	grey	lysyl-tRNA synthetase 1
GH_D09G1771	grey	cytochrome P450%2C family 76%2C subfamily C%2C polypeptide 4
GH_D09G2036	grey	golgin family A protein
GH_D09G2112	grey	B-box zinc finger family protein
GH_D09G2215	grey	homolog of carrot EP3-3 chitinase
GH_D09G2229	grey	-
GH_D09G2231	grey	Major facilitator superfamily protein
GH_D09G2290	grey	Bifunctional inhibitor/lipid-transfer protein/seed storage 2S albumin superfamily protein
GH_D09G2319	grey	indole-3-butyric acid response 1
GH_D10G0104	grey	heat shock transcription factor B2A
GH_D10G0282	grey	Receptor-like protein kinase-related family protein
GH_D10G0642	grey	cryptdin protein-like protein
GH_D10G0685	grey	cytochrome P450 family protein
GH_D10G0833	grey	transmembrane protein
GH_D10G1051	grey	Integrase-type DNA-binding superfamily protein
GH_D10G1144	grey	FAD-binding Berberine family protein
GH_D10G1208	grey	Peroxidase superfamily protein
GH_D10G1283	grey	transmembrane protein
GH_D10G1350	grey	-
GH_D10G1713	grey	myb domain protein 15
GH_D10G1742	grey	Peroxidase superfamily protein
GH_D10G1830	grey	-
GH_D10G1954	grey	-
GH_D10G1955	grey	-
GH_D10G1956	grey	ATP citrate lyase subunit B 2
GH_D10G1973	grey	Hypoxia-responsive family protein
GH_D10G2090	grey	Major facilitator superfamily protein
GH_D10G2132	grey	O-methyltransferase 1
GH_D10G2202	grey	NAD(P)-binding Rossmann-fold superfamily protein
GH_D10G2263	grey	phosphoglucosamine mutase family protein
GH_D10G2330	grey	alpha/beta-Hydrolases superfamily protein
GH_D10G2414	grey	Cysteine/Histidine-rich C1 domain family protein
GH_D10G2498	grey	Cysteine/Histidine-rich C1 domain family protein
GH_D10G2499	grey	cytochrome P450%2C family 706%2C subfamily A%2C polypeptide 4
GH_D11G0080	grey	Bifunctional inhibitor/lipid-transfer protein/seed storage 2S albumin superfamily protein
GH_D11G0251	grey	Bifunctional inhibitor/lipid-transfer protein/seed storage 2S albumin superfamily protein
GH_D11G0257	grey	ATP-binding cassette A2
GH_D11G0335	grey	Chitinase family protein
GH_D11G1123	grey	Calcium-dependent phosphotriesterase superfamily protein
GH_D11G1171	grey	Bifunctional inhibitor/lipid-transfer protein/seed storage 2S albumin superfamily protein
GH_D11G1322	grey	calmodulin 7
GH_D11G1335	grey	-
GH_D11G1367	grey	Integrase-type DNA-binding superfamily protein
GH_D11G1387	grey	Heavy metal transport/detoxification superfamily protein
GH_D11G1569	grey	acetoacetyl-CoA thiolase 2
GH_D11G1580	grey	ethylene-forming enzyme
GH_D11G1631	grey	Bifunctional inhibitor/lipid-transfer protein/seed storage 2S albumin superfamily protein
GH_D11G1655	grey	Protein kinase superfamily protein
GH_D11G1753	grey	Protein kinase superfamily protein
GH_D11G1762	grey	hypothetical protein
GH_D11G1771	grey	hypothetical protein
GH_D11G1774	grey	ferulic acid 5-hydroxylase 1
GH_D11G1903	grey	alpha/beta-Hydrolases superfamily protein
GH_D11G1918	grey	P-loop containing nucleoside triphosphate hydrolases superfamily protein
GH_D11G1927	grey	MATE efflux family protein
GH_D11G2273	grey	-
GH_D11G2633	grey	RmlC-like cupins superfamily protein
GH_D11G2731	grey	RmlC-like cupins superfamily protein
GH_D11G2737	grey	RmlC-like cupins superfamily protein
GH_D11G2738	grey	RmlC-like cupins superfamily protein
GH_D11G2742	grey	RmlC-like cupins superfamily protein
GH_D11G2744	grey	RmlC-like cupins superfamily protein
GH_D11G2745	grey	RmlC-like cupins superfamily protein
GH_D11G2748	grey	RmlC-like cupins superfamily protein
GH_D11G2749	grey	osmotin 34
GH_D11G3351	grey	Concanavalin A-like lectin protein kinase family protein
GH_D11G3407	grey	histone deacetylase-like protein
GH_D11G3485	grey	-
GH_D11G3538	grey	phenylalanine ammonia-lyase 2
GH_D11G3728	grey	receptor-like kinase in in flowers 3
GH_D12G0061	grey	xylem NAC domain 1
GH_D12G0140	grey	Cupredoxin superfamily protein
GH_D12G0245	grey	VQ motif-containing protein
GH_D12G0479	grey	VQ motif-containing protein
GH_D12G0482	grey	Class I glutamine amidotransferase-like superfamily protein
GH_D12G0552	grey	cytochrome P450%2C family 81%2C subfamily D%2C polypeptide 8
GH_D12G0582	grey	GAST1 protein homolog 1
GH_D12G0617	grey	hypothetical protein
GH_D12G0652	grey	GDSL-like Lipase/Acylhydrolase superfamily protein
GH_D12G0698	grey	ralf-like 34
GH_D12G0995	grey	Cupredoxin superfamily protein
GH_D12G1072	grey	Ankyrin repeat family protein
GH_D12G1141	grey	Adenine nucleotide alpha hydrolases-like superfamily protein
GH_D12G1438	grey	basic helix-loop-helix (bHLH) DNA-binding superfamily protein
GH_D12G1575	grey	C2H2 and C2HC zinc fingers superfamily protein
GH_D12G1624	grey	ATP-citrate lyase A-1
GH_D12G1641	grey	-
GH_D12G1867	grey	Integrase-type DNA-binding superfamily protein
GH_D12G2136	grey	F-box family protein
GH_D12G2185	grey	myo-inositol polyphosphate 5-phosphatase 2
GH_D12G2325	grey	expansin-like B1
GH_D12G2332	grey	Bifunctional inhibitor/lipid-transfer protein/seed storage 2S albumin superfamily protein
GH_D12G2346	grey	hydroxymethylglutaryl-CoA synthase / HMG-CoA synthase / 3-hydroxy-3-methylglutaryl coenzyme A synthase
GH_D12G2460	grey	osmotin 34
GH_D12G2478	grey	Late embryogenesis abundant (LEA) hydroxyproline-rich glycoprotein family
GH_D12G2537	grey	ubiquitin-conjugating enzyme 11
GH_D12G2553	grey	Peptidase M20/M25/M40 family protein
GH_D12G2601	grey	methionine gamma-lyase
GH_D12G2614	grey	Haloacid dehalogenase-like hydrolase (HAD) superfamily protein
GH_D12G2732	grey	chitinase A
GH_D12G2755	grey	WRKY DNA-binding protein 27
GH_D12G2771	grey	Copper transport protein family
GH_D12G2777	grey	Calmodulin binding protein-like protein
GH_D12G2898	grey	hypothetical protein
GH_D12G2932	grey	ARM repeat superfamily protein
GH_D12G2963	grey	response regulator 3
GH_D13G0044	grey	WRKY DNA-binding protein 54
GH_D13G0081	grey	Nuclear transport factor 2 (NTF2) family protein
GH_D13G0098	grey	GHMP kinase family protein
GH_D13G0113	grey	-
GH_D13G0245	grey	Cupredoxin superfamily protein
GH_D13G0375	grey	Bifunctional inhibitor/lipid-transfer protein/seed storage 2S albumin superfamily protein
GH_D13G0476	grey	Concanavalin A-like lectin protein kinase family protein
GH_D13G0494	grey	-
GH_D13G0527	grey	-
GH_D13G0529	grey	Calcium-dependent phospholipid-binding Copine family protein
GH_D13G1128	grey	myb domain protein 74
GH_D13G1410	grey	-
GH_D13G1419	grey	terpene synthase 21
GH_D13G1625	grey	terpene synthase 21
GH_D13G1626	grey	Tyrosine transaminase family protein
GH_D13G1691	grey	2-oxoglutarate (2OG) and Fe(II)-dependent oxygenase superfamily protein
GH_D13G1762	grey	threonine aldolase 1
GH_D13G1919	grey	-
GH_D13G1925	grey	pathogenesis-related 4
GH_D13G1939	grey	basic helix-loop-helix (bHLH) DNA-binding superfamily protein
GH_D13G2019	grey	calmodulin-binding family protein
GH_D13G2205	grey	2-oxoglutarate (2OG) and Fe(II)-dependent oxygenase superfamily protein
GH_D13G2319	grey	2-oxoglutarate (2OG) and Fe(II)-dependent oxygenase superfamily protein
GH_D13G2321	grey	2-oxoglutarate (2OG) and Fe(II)-dependent oxygenase superfamily protein
GH_D13G2322	grey	2-oxoglutarate (2OG) and Fe(II)-dependent oxygenase superfamily protein
GH_D13G2324	grey	2-oxoglutarate (2OG) and Fe(II)-dependent oxygenase superfamily protein
GH_D13G2326	grey	2-oxoglutarate (2OG) and Fe(II)-dependent oxygenase superfamily protein
GH_D13G2328	grey	2-oxoglutarate (2OG) and Fe(II)-dependent oxygenase superfamily protein
GH_D13G2331	grey	tonoplast intrinsic protein 1%3B3
GH_D13G2562	grey	F-box protein with a domain protein
GH_scaffold10421_objG0001	grey	-
GH_scaffold13406_objG0001	grey	RmlC-like cupins superfamily protein
GH_scaffold4310_objG0001	grey	transmembrane protein
GH_scaffold43708_objG0001	grey	Disease resistance protein (CC-NBS-LRR class) family
GH_A01G0180	red	hypothetical protein
GH_A01G0646	red	Dehydrin family protein
GH_A01G1052	red	exocyst subunit exo70 family protein C1
GH_A01G1263	red	MAC/Perforin domain-containing protein
GH_A01G1999	red	-
GH_A02G0341	red	Major facilitator superfamily protein
GH_A02G0475	red	ROH1%2C putative (DUF793)
GH_A02G0691	red	plant U-box 29
GH_A02G0703	red	xyloglucan endotransglycosylase 6
GH_A02G0984	red	Avr9/Cf-9 rapidly elicited protein
GH_A02G1099	red	Glycosyltransferase family 61 protein
GH_A02G1196	red	Endoribonuclease/protein kinase IRE1-like protein
GH_A02G2057	red	expansin-like B1
GH_A03G0087	red	WRKY DNA-binding protein 33
GH_A03G0350	red	Protein phosphatase 2C family protein
GH_A03G0387	red	Plant invertase/pectin methylesterase inhibitor superfamily protein
GH_A03G0704	red	UDP-glucose 6-dehydrogenase family protein
GH_A03G1219	red	Adenosylmethionine decarboxylase family protein
GH_A03G1266	red	hypothetical protein (DUF1645)
GH_A03G1605	red	formin 8
GH_A03G1653	red	-
GH_A03G1716	red	jasmonate-zim-domain protein 10
GH_A03G1742	red	RING membrane-anchor 1
GH_A03G1803	red	Protein kinase superfamily protein
GH_A03G1947	red	myb domain protein 15
GH_A04G1279	red	Vacuolar iron transporter (VIT) family protein
GH_A04G1351	red	cytochrome P450%2C family 78%2C subfamily A%2C polypeptide 10
GH_A04G1683	red	-
GH_A04G1701	red	Xyloglucan endotransglucosylase/hydrolase family protein
GH_A05G0056	red	Integrase-type DNA-binding superfamily protein
GH_A05G0351	red	hypothetical protein (DUF868)
GH_A05G0590	red	WRKY DNA-binding protein 40
GH_A05G0603	red	Phosphoinositide phosphatase family protein
GH_A05G1394	red	basic helix-loop-helix (bHLH) DNA-binding superfamily protein
GH_A05G1508	red	-
GH_A05G2010	red	Phosphate-responsive 1 family protein
GH_A05G2252	red	Phosphate-responsive 1 family protein
GH_A05G2253	red	dihydrofolate reductase
GH_A05G2674	red	-
GH_A05G2797	red	Pollen Ole e 1 allergen and extensin family protein
GH_A05G3523	red	Raffinose synthase family protein
GH_A05G3763	red	GAST1 protein homolog 4
GH_A05G3865	red	ARM repeat superfamily protein
GH_A06G0240	red	Galactosyltransferase family protein
GH_A06G0441	red	NAC (No Apical Meristem) domain transcriptional regulator superfamily protein
GH_A06G0500	red	Protein phosphatase 2C family protein
GH_A06G0724	red	WRKY DNA-binding protein 40
GH_A06G1106	red	NAC domain containing protein 61
GH_A07G1211	red	Polyketide cyclase/dehydrase and lipid transport superfamily protein
GH_A07G1414	red	Dof-type zinc finger DNA-binding family protein
GH_A07G1480	red	Peroxidase superfamily protein
GH_A08G0435	red	ATPase E1-E2 type family protein / haloacid dehalogenase-like hydrolase family protein
GH_A08G0701	red	trehalose phosphatase/synthase 11
GH_A08G0954	red	myb domain protein 2
GH_A08G1444	red	S-adenosyl-L-methionine-dependent methyltransferases superfamily protein
GH_A08G1678	red	phloem protein 2-A12
GH_A08G2050	red	disease resistance family protein / LRR family protein
GH_A08G2221	red	receptor like protein 43
GH_A08G2222	red	jasmonate-zim-domain protein 1
GH_A08G2800	red	-
GH_A09G1540	red	Avr9/Cf-9 rapidly elicited protein
GH_A09G2018	red	SAUR-like auxin-responsive protein family
GH_A09G2113	red	ethylene responsive element binding factor 1
GH_A09G2129	red	plant U-box 8
GH_A10G0183	red	ERF domain protein 12
GH_A10G0291	red	alpha/beta-Hydrolases superfamily protein
GH_A10G0456	red	jasmonate-zim-domain protein 6
GH_A10G0570	red	cytochrome P450 family protein
GH_A10G0745	red	phospholipase D alpha 1
GH_A10G0746	red	Protein phosphatase 2C family protein
GH_A10G0947	red	PHD finger family protein / SWIB complex BAF60b domain-containing protein / GYF domain-containing protein
GH_A10G0975	red	protein phosphatase 2CA
GH_A10G2460	red	AP2/B3-like transcriptional factor family protein
GH_A10G2609	red	calmodulin-like 38
GH_A11G0388	red	NAC (No Apical Meristem) domain transcriptional regulator superfamily protein
GH_A11G1050	red	myb domain protein 2
GH_A11G1124	red	hypothetical protein
GH_A11G1151	red	alpha/beta-Hydrolases superfamily protein
GH_A11G1156	red	RING/U-box superfamily protein
GH_A11G1462	red	beta-1%2C2-N-acetylglucosaminyltransferase II
GH_A11G1561	red	RNAse II-like 1
GH_A11G1612	red	Malectin/receptor-like protein kinase family protein
GH_A11G1651	red	Protein kinase superfamily protein
GH_A11G1719	red	basic helix-loop-helix (bHLH) DNA-binding superfamily protein
GH_A11G2953	red	phloem protein 2-B15
GH_A11G3022	red	soybean gene regulated by cold-2
GH_A11G3362	red	Protein kinase superfamily protein
GH_A12G0125	red	C2H2 and C2HC zinc fingers superfamily protein
GH_A12G0184	red	RING/U-box superfamily protein
GH_A12G0188	red	redox responsive transcription factor 1
GH_A12G0227	red	NAC domain containing protein 36
GH_A12G0337	red	zinc-finger protein 1
GH_A12G0877	red	Ankyrin repeat family protein
GH_A12G1141	red	Nodulin MtN3 family protein
GH_A12G2119	red	cytochrome P450%2C family 707%2C subfamily A%2C polypeptide 1
GH_A12G2213	red	hydroxyproline-rich glycoprotein family protein
GH_A12G2493	red	Heavy metal transport/detoxification superfamily protein
GH_A12G2647	red	Protein kinase superfamily protein
GH_A12G2756	red	Peptidyl-tRNA hydrolase family protein
GH_A12G2859	red	Protein phosphatase 2C family protein
GH_A13G0441	red	RING/U-box superfamily protein
GH_A13G0442	red	Calcium-binding EF-hand family protein
GH_A13G0601	red	lipoxygenase 1
GH_A13G1284	red	Calcium-binding EF-hand family protein
GH_A13G1679	red	early nodulin-like protein 1
GH_A13G1721	red	nine-cis-epoxycarotenoid dioxygenase 3
GH_D01G0347	red	hypothetical protein
GH_D01G0638	red	Translation initiation factor SUI1 family protein
GH_D01G0779	red	scarecrow-like 5
GH_D01G0848	red	-
GH_D01G1617	red	hypothetical protein
GH_D01G1671	red	PLANT CADMIUM RESISTANCE 2
GH_D01G1691	red	HCP-like superfamily protein with MYND-type zinc finger
GH_D01G1771	red	COBRA-like protein-7 precursor
GH_D02G0571	red	Xyloglucan endotransglucosylase/hydrolase family protein
GH_D02G1023	red	calmodulin like 42
GH_D02G1161	red	Regulator of Vps4 activity in the MVB pathway protein
GH_D02G1250	red	zinc finger protein 5
GH_D02G1815	red	Serine/Threonine kinase family catalytic domain protein
GH_D02G1877	red	dicarboxylate carrier 2
GH_D02G2174	red	NAC domain containing protein 36
GH_D02G2499	red	transcriptional regulator of RNA polII%2C SAGA%2C subunit
GH_D03G0275	red	Avr9/Cf-9 rapidly elicited protein
GH_D03G0962	red	Galactosyl transferase GMA12/MNN10 family protein
GH_D03G1081	red	zinc finger (C3HC4-type RING finger) family protein
GH_D03G1398	red	GRAS family transcription factor
GH_D03G1411	red	C2H2-type zinc finger family protein
GH_D03G1478	red	Protein phosphatase 2C family protein
GH_D03G1588	red	Putative AT-hook DNA-binding family protein
GH_D03G1795	red	UDP-D-glucuronate 4-epimerase 1
GH_D04G0893	red	Xyloglucan endotransglucosylase/hydrolase family protein
GH_D05G0061	red	-
GH_D05G0849	red	phosphatidylinositol-speciwc phospholipase C5
GH_D05G0880	red	-
GH_D05G0999	red	jasmonate-zim-domain protein 8
GH_D05G1510	red	MAC/Perforin domain-containing protein
GH_D05G1632	red	cold-regulated 47
GH_D05G1848	red	pumilio 12
GH_D05G2115	red	Syntaxin/t-SNARE family protein
GH_D05G2120	red	transcription factor-like protein
GH_D05G2187	red	-
GH_D05G2809	red	Plant-specific GATA-type zinc finger transcription factor family protein
GH_D05G3018	red	-
GH_D05G3039	red	glutathione S-transferase TAU 25
GH_D05G3522	red	scarecrow-like 5
GH_D05G3847	red	-
GH_D05G3848	red	cytochrome P450%2C family 82%2C subfamily C%2C polypeptide 3
GH_D06G0120	red	Barwin-related endoglucanase
GH_D06G0607	red	Protein phosphatase 2C family protein
GH_D06G0701	red	leucine-rich repeat transmembrane protein kinase family protein
GH_D06G0943	red	WRKY DNA-binding protein 40
GH_D06G1131	red	transmembrane protein%2C putative (Protein of unknown function%2C DUF599)
GH_D06G1197	red	CBS domain-containing protein
GH_D06G1472	red	Alpha/beta hydrolase related protein
GH_D06G1917	red	hypothetical protein
GH_D07G0362	red	enhanced disease resistance-like protein (DUF1336)
GH_D07G0392	red	transmembrane protein%2C putative (DUF 3339)
GH_D07G0572	red	zinc finger (C3HC4-type RING finger) family protein
GH_D07G1077	red	NAC domain containing protein 61
GH_D07G1191	red	hypothetical protein
GH_D07G1381	red	HIT zinc finger and PAPA-1-like domain-containing protein
GH_D07G1388	red	NAC domain containing protein 83
GH_D07G2562	red	receptor-like protein kinase 1
GH_D08G0848	red	myb domain protein 2
GH_D08G1464	red	myb domain protein 2
GH_D08G1466	red	O-fucosyltransferase family protein
GH_D08G1742	red	PLATZ transcription factor family protein
GH_D08G1837	red	AMP-dependent synthetase and ligase family protein
GH_D08G2087	red	Heavy metal transport/detoxification superfamily protein
GH_D08G2281	red	O-methyltransferase 1
GH_D08G2479	red	arabinogalactan protein 22
GH_D08G2739	red	ribosomal RNA small subunit methyltransferase G
GH_D08G2851	red	basic helix-loop-helix (bHLH) DNA-binding superfamily protein
GH_D09G1178	red	hypothetical protein
GH_D09G1436	red	plant U-box 23
GH_D09G1451	red	-
GH_D09G1640	red	C2H2 and C2HC zinc fingers superfamily protein
GH_D09G1701	red	SAUR-like auxin-responsive protein family
GH_D09G2048	red	ATPase E1-E2 type family protein / haloacid dehalogenase-like hydrolase family protein
GH_D09G2358	red	Ca2+-binding protein 1
GH_D09G2481	red	nine-cis-epoxycarotenoid dioxygenase 5
GH_D10G0453	red	2-oxoglutarate (2OG) and Fe(II)-dependent oxygenase superfamily protein
GH_D10G0792	red	ortholog of sugar beet HS1 PRO-1 2
GH_D10G2690	red	Alpha/beta hydrolase related protein
GH_D10G2715	red	beta-amylase 1
GH_D10G2797	red	C-repeat-binding factor 4
GH_D11G0092	red	GATA transcription factor 5
GH_D11G0479	red	SAUR-like auxin-responsive protein family
GH_D11G0860	red	hypothetical protein
GH_D11G1180	red	NB-ARC domain-containing disease resistance protein
GH_D11G1772	red	NB-ARC domain-containing disease resistance protein
GH_D11G1775	red	transcriptional regulator of RNA polII%2C SAGA%2C subunit
GH_D11G2145	red	-
GH_D11G2543	red	NAC domain containing protein 87
GH_D11G2713	red	phloem protein 2-B15
GH_D11G3051	red	NB-ARC domain-containing disease resistance protein
GH_D11G3215	red	NB-ARC domain-containing disease resistance protein
GH_D11G3228	red	soybean gene regulated by cold-2
GH_D11G3377	red	TIP41-like protein
GH_D11G3765	red	Protein kinase superfamily protein
GH_D12G0136	red	Uncharacterized conserved protein UCP031279
GH_D12G0183	red	glycosyltransferase family protein (DUF23)
GH_D12G0508	red	SPFH/Band 7/PHB domain-containing membrane-associated protein family
GH_D12G1861	red	Nodulin MtN3 family protein
GH_D12G2117	red	RNA helicase
GH_D12G2335	red	1-aminocyclopropane-1-carboxylic acid (acc) synthase 6
GH_D12G2532	red	DCD (Development and Cell Death) domain protein
GH_D12G2591	red	calmodulin-binding protein (DUF1645)
GH_D13G0377	red	redox responsive transcription factor 1
GH_D13G0392	red	UDP-glucosyl transferase 73B3
GH_D13G0413	red	Calcium-binding EF-hand family protein
GH_D13G0658	red	early nodulin-like protein 1
GH_D13G1675	red	hypothetical protein
[truncated: 1,033 more rows]
