# Supplementary material for: Advanced genes expression pattern greatly contributes to divergence in Verticillium wilt resistance between Gossypium barbadense and Gossupium hirsutum
Source: Front Plant Sci. 2022 Aug 1;13:979585. doi: 10.3389/fpls.2022.979585 (PMC9376480; doi:10.3389/fpls.2022.979585)
Supplement: Supplementary Table 5 — List of the candidate hub genes with module KME values over 0.98. [file Table_5.XLSX]

## Sheet: Sheet1
Gene ID	KME value	Module	Gene Symbol	Description
GH_A10G2505	0.98	blue	UGT8	UDP-glucosyl transferase 85A3
GH_A13G0384	0.98	blue	RB47B	RNA-binding protein 47B
GH_D13G2187	0.98	brown	Y1491	O-fucosyltransferase family protein
GH_D04G1409	0.99	brown	Y1491	O-fucosyltransferase family protein
GH_A11G0360	0.99	brown	UPTG2	reversibly glycosylated polypeptide 3
GH_D07G2041	0.98	brown	CCT1	phosphorylcholine cytidylyltransferase
GH_D01G1589	0.99	brown	UGT74B1	UDP-glucosyl transferase 74B1
GH_D10G0656	0.99	brown	PPSP2	Pyridoxal phosphate phosphatase-related protein
GH_A07G1151	0.98	brown	PAO	Pheophorbide a oxygenase family protein with Rieske 2Fe-2S
				domain-containing protein
GH_A02G1518	0.98	brown	CCR2	NAD(P)-binding Rossmann-fold superfamily protein
GH_D09G1096	0.99	brown	NAC61	NAC domain containing protein 61
GH_A05G4026	0.98	brown	NAC81	NAC (No Apical Meristem) domain transcriptional
				regulator superfamily protein
GH_A01G0238	0.99	brown	Y2451(LRR)	Leucine-rich repeat (LRR) family protein
GH_A08G1594	0.98	brown	WRK22	WRKY family transcription factor
GH_D08G1307	0.99	brown	SDL5A	dynamin-like protein
GH_D03G0282	0.98	brown	BT4	BTB and TAZ domain protein 4
GH_D11G0510	0.98	brown	YODA5	mitogen-activated protein kinase kinase kinase 5
GH_A11G0489	0.99	brown	YODA5	mitogen-activated protein kinase kinase kinase 5
GH_D05G2067	0.98	brown	STK38	Protein kinase family protein, serine/threonine kinase 38
GH_D05G0539	0.98	brown	UBP23	ubiquitin-specific protease 23
GH_D05G2161	0.98	brown	CSLCC	Cellulose-synthase-like C12
GH_D04G1454	0.99	brown	FAD	fatty acid desaturase 8
GH_A04G1111	0.99	brown	FAD	fatty acid desaturase 8
GH_A03G0027	0.99	brown	JM706	Transcription factor jumonji (jmj) family protein / zinc finger (C5HC2 type) family protein
GH_A11G0079	0.98	brown	KATAM	glycosyltransferase 18, Xyloglucan galactosyltransferase KATAMARI1
GH_A11G1393	0.99	brown	KATAM	Exostosin family protein, Xyloglucan galactosyltransferase KATAMARI1
GH_A06G1454	0.99	brown	CHR28	SNF2 domain-containing protein / helicase domain-containing protein / zinc
				finger protein-like protein
GH_D05G1763	0.99	brown	ERD	ERD (early-responsive to dehydration stress) family protein
GH_A05G1732	0.99	brown	ERD	ERD (early-responsive to dehydration stress) family protein
GH_A03G1943	0.99	brown	ANTL2	Transmembrane amino acid transporter family protein
GH_A06G0378	0.99	brown	QUA2	S-adenosyl-L-methionine-dependent methyltransferases superfamily protein
GH_A09G2409	0.98	brown	ACA12	ATPase E1-E2 type family protein / haloacid dehalogenase-like hydrolase
				family protein
GH_D09G1873	0.98	brown	B120	S-locus lectin protein kinase family protein
GH_A05G3186	0.99	brown	CRK10	Protein kinase superfamily protein
GH_A01G1573	0.98	brown	CRK10	Protein kinase superfamily protein
GH_A01G1587	0.98	brown	PCR2	PLANT CADMIUM RESISTANCE 2
GH_A13G1519	0.98	brown	LORELEI	LORELEI-LIKE-GPI-ANCHORED PROTEIN 1
GH_A01G0448	0.99	brown	Y5343(LRR)	Leucine-rich repeat transmembrane protein kinase
GH_D11G0994	0.99	brown	LEA14	Late embryogenesis abundant protein
GH_A05G2146	0.99	brown	ITPK3	Inositol 1%2C3%2C4-trisphosphate 5/6-kinase family protein
GH_A05G0220	0.98	brown	VIL1	Fibronectin type III domain-containing protein
GH_D12G1643	0.99	brown	RLK	cysteine-rich RLK (RECEPTOR-like protein kinase) 3
GH_A12G1635	0.99	brown	RLK	cysteine-rich RLK (RECEPTOR-like protein kinase) 2
GH_A09G2487	0.99	brown	DUF3527	cadherin EGF LAG seven-pass G-type receptor%2C putative (DUF3527)
GH_D07G1830	0.98	brown	B561P	Auxin-responsive family protein
GH_A01G0422	0.99	green	RHM1	rhamnose biosynthesis 1
GH_A12G2892	0.98	green	CML27	Calcium-binding EF-hand family protein
GH_A12G0739	0.98	green	ERF114	Integrase-type DNA-binding superfamily protein
GH_D04G0044	0.99	green	PLP6	PATATIN-like protein 6
GH_D09G0611	0.98	green	GPDL2	Protein kinase superfamily protein
GH_A06G1820	0.98	red	NUDT2	nudix hydrolase homolog 2
GH_A10G0975	0.98	red	C3H44	PHD finger family protein / SWIB complex BAF60b domain-containing
				protein / GYF domain-containing protein
GH_D13G1623	0.98	red	CIGR1	scarecrow-like 5, Chitin-inducible gibberellin-responsive protein 1
GH_A02G0691	0.99	red	DUF793	ROH1%2C putative (DUF793)
GH_D08G2281	0.98	red	HMTD	Heavy metal transport/detoxification superfamily protein
GH_D04G1015	0.99	turquoise	SY121	syntaxin of plants 121
GH_A04G0585	1	turquoise	SY121	syntaxin of plants 121
GH_A05G0349	0.98	turquoise	JAZ1	jasmonate-zim-domain protein 1
GH_D05G2281	0.98	turquoise	DAAF1	Outer arm dynein light chain 1 protein
GH_D12G0197	0.98	yellow	SERK2(LRR)	Leucine-rich repeat (LRR) family protein,Somatic embryogenesis receptor kinase 2
GH_D09G2162	0.98	yellow	HSFA5	winged-helix DNA-binding transcription factor family protein, Heat stress transcription factor A-5
GH_D13G2202	0.99	yellow	HARB1	Putative nuclease HARBI1
GH_A13G2220	0.98	yellow	HARB1	Putative nuclease HARBI1
GH_D10G2335	0.98	yellow	PUB14	plant U-box 14
GH_D07G2188	0.98	yellow	QORH	Oxidoreductase%2C zinc-binding dehydrogenase family protein
GH_A09G1841	0.98	yellow	MIFH	Tautomerase/MIF superfamily protein
GH_D13G0244	0.98	yellow	STK	Serine/Threonine-kinase
GH_D05G3210	0.99	yellow	CRK10	Protein kinase superfamily protein
GH_D09G1672	0.99	yellow	APK1B	protein kinase 1B
GH_D11G3707	0.99	yellow	HDT3	histone deacetylase 2C
