# Supplementary material for: Advanced genes expression pattern greatly contributes to divergence in Verticillium wilt resistance between Gossypium barbadense and Gossupium hirsutum
Source: Front Plant Sci. 2022 Aug 1;13:979585. doi: 10.3389/fpls.2022.979585 (PMC9376480; doi:10.3389/fpls.2022.979585)
Supplement: Supplementary Table 6 — Hub genes used for network instruction and their gene annotations. [file Table_6.XLSX]

## Sheet: hub genes in network
gene		annotation	property
TMVRN	GH_D11G3410	disease resistance protein (TIR-NBS-LRR class)	NLRs
RPM1	GH_A01G0695	Disease resistance RPP13-like protein 4	NLRs
ACCO3	GH_D07G2070	ethylene-forming enzyme	plant hormone relative
CKX5	GH_A06G0063	cytokinin oxidase 5	plant hormone relative
ERF98	GH_D07G1619	Integrase-type DNA-binding superfamily protein	plant hormone relative
BES1/BZR1	GH_A11G3282	BES1/BZR1 homolog 4, Brassinosteroid signaling positive regulator family protein	plant hormone relative
GH31_1	GH_A03G2091	Auxin-responsive GH3 family protein	plant hormone relative
GH31_2	GH_D02G2262	Auxin-responsive GH3 family protein	plant hormone relative
GID1_1	GH_D06G2075	alpha/beta-Hydrolases superfamily protein, gibberellin receptor GID1	plant hormone relative
GID1_2	GH_D12G1877	alpha/beta-Hydrolases superfamily protein, gibberellin receptor GID1	plant hormone relative
AUX22D_1	GH_D08G0684	AUX/IAA transcriptional regulator family protein	plant hormone relative
AUX22D_2	GH_A07G2361	AUX/IAA transcriptional regulator family protein	plant hormone relative
AUX22D_3	GH_D07G2303	AUX/IAA transcriptional regulator family protein	plant hormone relative
AUX22B	GH_A08G0687	AUX/IAA transcriptional regulator family protein	plant hormone relative
JAZ10	GH_A01G0218	jasmonate-zim-domain protein 10	plant hormone relative
SAU32	GH_A09G1644	SAUR-like auxin-responsive protein family	plant hormone relative
SAU72	GH_A09G1643	SAUR-like auxin-responsive protein family	plant hormone relative
ERF17	GH_D07G0203	Integrase-type DNA-binding superfamily protein	plant hormone relative
ERF5_1	GH_A02G1836	Integrase-type DNA-binding superfamily protein	plant hormone relative
ERF5_2	GH_A12G0739	Integrase-type DNA-binding superfamily protein	plant hormone relative
ERF	GH_A03G2135	redox responsive transcription factor 1	plant hormone relative
ERF13	GH_D08G1664	ethylene-responsive element binding factor 13	plant hormone relative
ERF25	GH_D12G2466	Integrase-type DNA-binding superfamily protein	plant hormone relative
SNAK1	GH_A11G2325	Gibberellin-regulated family protein	plant hormone relative
ABAH1	GH_D12G2230	Abscisic acid 8'-hydroxylase 1	plant hormone relative
CDPK4	GH_D02G2110	Calcium-dependent protein kinase 4	else
MYB4	GH_D12G1542	Myb-related protein Myb4	else
RSLE1	GH_D02G2633	Zinc finger BED domain-containing protein RICESLEEPER 1	else
FUCO2	GH_D12G0209	Alpha-L-fucosidase 2	else
bHLH13	GH_D11G1046	basic helix-loop-helix (bHLH) DNA-binding superfamily protein	else
bHLH35	GH_D05G0019	basic helix-loop-helix (bHLH) DNA-binding superfamily protein	else
bHLH36	GH_A04G1242	basic helix-loop-helix (bHLH) DNA-binding superfamily protein	else
BAM1	GH_D10G2800	beta-amylase 1, chloroplastic	else
BCP	GH_A13G2659	blue-copper-binding protein	else
CNBL1	GH_A11G0271	calcineurin B-like protein 1	else
ACA2	GH_A02G1777	Calcium-transporting ATPase 2, plasma membrane-type	else
CB60E	GH_A08G2849	Calmodulin-binding protein	else
CK1	GH_A05G2466	choline kinase 1	else
DRE1D	GH_D03G1742	C-repeat-binding factor 4, Dehydration-responsive element-binding protein 1D	else
C7A12	GH_D09G0582	cytochrome P450%2C family 71%2C subfamily B%2C polypeptide 34	else
CINV2	GH_D13G1370	cytosolic invertase 2	else
DNJ10	GH_A12G0418	DNAJ heat shock N-terminal domain-containing protein	else
DJB13	GH_A01G0205	DnaJ homolog subfamily B member 13	else
B561A	GH_D05G3598	DOMON domain-containing protein / dopamine beta-monooxygenase N-terminal domain-containing protein	else
EXLA1_2	GH_D01G1965	expansin-like A1	else
PHO13	GH_D13G1397	EXS (ERD1/XPR1/SYG1) family protein, Phosphate transporter PHO1 homolog 3	else
VIL1	GH_A05G0220	Fibronectin type III domain-containing protein	else
GATA5	GH_A11G0458	GATA transcription factor 5	else
DCE4	GH_D12G1719	glutamate decarboxylase 4	else
GSTU7	GH_A02G0292	glutathione S-transferase tau 7	else
KATAM	GH_A11G0079	glycosyltransferase 18, Xyloglucan galactosyltransferase KATAMARI1	else
HECT	GH_D11G1928	HECT-like ubiquitin-conjugating enzyme (E2)-binding protein	else
HMDH2	GH_A04G1336	hydroxy methylglutaryl CoA reductase 1	else
IPCS1	GH_D11G3766	Inositol phosphorylceramide synthase 1	else
ITPK3	GH_A05G2146	Inositol-tetrakisphosphate 1-kinase 3	else
DR100	GH_D08G2631	Leucine-rich repeat (LRR) family protein	else
bglB	GH_A04G1399	Magnesium transporter CorA-like family protein	else
NIPA6	GH_D12G0325	magnesium transporter%2C putative (DUF803)	else
ODO1	GH_D12G0590	myb domain protein 43, Protein ODORANT1	else
NIM1	GH_D11G1146	NIM1-interacting 1	else
PT112	GH_D12G2448	Nucleotide-sugar transporter family protein	else
PLP6	GH_A05G4331	PATATIN-like protein 6	else
PLP6	GH_A05G4331	PATATIN-like protein 6	else
PCS3	GH_D07G2263	phytochelatin synthase 1 (PCS1)	else
PLSP1	GH_A05G2375	plastidic type i signal peptidase 1	else
PLATZ	GH_D12G1730	PLATZ transcription factor family protein	else
PDR1	GH_A05G1253	pleiotropic drug resistance 12	else
DUF1195	GH_D06G0084	polyol transporter%2C putative (DUF1195)	else
P2C49	GH_A12G1387	Protein phosphatase 2C family protein	else
P2C58	GH_A04G1234	Protein phosphatase 2C family protein	else
GFPT2	GH_D12G1165	putative glucosamine-fructose-6-phosphate aminotransferase	else
RLP12	GH_A01G0506	receptor like protein 6	else
Y1670	GH_D09G0610	receptor serine/threonine kinase	else
RHM1	GH_D01G0413	rhamnose biosynthesis 1	else
LOFG2	GH_D11G3730	RING/U-box superfamily protein, Probable E3 ubiquitin-protein ligase LOG2	else
RNP1	GH_A05G1758	RNA-binding (RRM/RBD/RNP motifs) family protein	else
PMTT	GH_D06G0353	S-adenosyl-L-methionine-dependent methyltransferases superfamily protein	else
SPG20	GH_A12G0369	Senescence/dehydration-associated protein-like protein	else
ASOL	GH_A11G0486	SKU5 similar 17	else
B120	GH_D10G0192	S-locus lectin protein kinase family protein	else
VP241	GH_D10G2320	SNF7 family protein, Vacuolar protein sorting-associated protein 24 homolog 1	else
NCS2	GH_D11G3465	S-norcoclaurine synthase 2	else
TPR	GH_A03G0620	Tetratricopeptide repeat (TPR)-like superfamily protein	else
TPS7	GH_A10G0361	trehalose-phosphatase/synthase 7	else
UGDH1	GH_A11G0743	UDP-glucose 6-dehydrogenase 1	else
UGT89B1	GH_D03G1125	UDP-glucosyl transferase 89B1	else
VP241	GH_D10G2320	Vacuolar protein sorting-associated protein 24 homolog 1	else
XTH22	GH_D03G0528	Xyloglucan endotransglucosylase/hydrolase family protein	else
CDPK28_1	GH_A11G1835	calcium-dependent protein kinase 28	Plant-pathogen interaction
CDPK28_2	GH_D11G1869	calcium-dependent protein kinase 28	Plant-pathogen interaction
WRK18	GH_D07G0374	WRKY DNA-binding protein 18	Plant-pathogen interaction
WRK48	GH_A10G1898	WRKY DNA-binding protein 48	Plant-pathogen interaction
